# Supplementary material for: Plasma concentrations of progesterone in the preceding estrous cycle are associated with the intensity of estrus and fertility of Holstein cows
Source: PLoS One. 2021 Aug 9;16(8):e0248453. doi: 10.1371/journal.pone.0248453 (PMC8351919; doi:10.1371/journal.pone.0248453)
Supplement: S1 Appendix — (XLSX) [file pone.0248453.s001.xlsx]

## Sheet: Experiment 1
ID	Lact	DIM	MilkAI	NAI	BCS	DF	Ovulation	CLD0	P0	P7	P11	P21	DG1	DG2	Lost	RI	RIAI	RIAIcat	RIAIcat2	Milk
7166	2	66	33.5	1	2.5		0	0	0.2	1.45	0.1	0.01	0	0		0.62				59.2
7013	2	226	43.5	5	2.75		0	1	3.93	1.77	0.106	0.03	0	0		279.7	279.7	2	1	56.3
7900	2	149	35.4	3	2.75		0	1		7	0.1	0.03	0	0		425.22	425.22	4	2	53.4
6133	2	183	35.6	4	3		0	1	6.93	1.53	0.1	0.04	0	0		268.04	268.04	2	1	43.5
7209	2	67	48	1	2.5		0	0	2.27	4.65	0.1	0.06	0	0		65.44				39.5
6883	2	147	24.2	3	2.5		0	0	0.1	3.12	1.73	0.07	0	0		191.58	191.58	1	1	38.9
7360	1	111	44.8	1	2.5		0	0			0.1	0.1	0	0		2.56				48.4
806	1	209	46.3	2	2.75		1	0			0.1	0.1	0	0		329.41	329.41	3	2	41.4
5282	2	106	32.1	1	2.75		0	0			0.1	0.1	0	0		6.56				34.7
7608	1	98	38.6	1	3.25		0	0			0.1	0.1	0	0		322.95	322.95	3	2	33.1
7431	1	99	33	1	2.5		0	0			1.25	0.1	0	0		243.81	243.81	2	1	32.6
6229	2	225	59.5	4	2.75		0	1			0.1	0.1	0	0		16.08				54.3
6716	2	74	41.2	1	3.75		0	0			0.1	0.1	0	0
551	2	247	48.4	4	2.75		0	0			0.1	0.1	0	0		8.05				50
7123	1	164	40.7	2	3.5		0	1			1.09	0.1	0	0		221.81	221.81	2	1	39.1
6802	2	143	57.5	2	2.75		0	0			0.1	0.1	0	0		-5.83				57.5
5700	2	212	23.7	3	2.75		0	0			0.1	0.1	0	0		8.03				25
5972	2	142	39.3	2	2.25		0	0			0.1	0.1	0	0		8.92				41.2
6950	2	77	47.9	1	2.75		0	0				0.1	0	0		222.89	222.89	2	1	42.3
5738	2	215	36.8	4	3		0	0			0.1	0.1	0	0		339.45	339.45	3	2	27.4
5282	2	127	35.3	2	2.75		0	0			0.1	0.1	0	0
1155	2	82	56	1	2.75		0	1			0.1	0.1	0	0		6.9				48.4
7437	1	99	43.9	1	2.75		0	1			0.1	0.1	0	0		31.94				39
7588	1	90	46	1	3		0	0			0.1	0.1	0	0		24.51				35.1
7431	1	120	31.1	2	2.75		0	0			0.55	0.1	0	0		116.08	116.08	1	1	28
5661	2	226	48	4	2.5		0	0			0.55	0.1	0	0		160.31	160.31	1	1	48.2
6424	2	218	46.7	3	2.75		0	0			0.1	0.1	0	0		356.77	356.77	3	2	26.8
5602	2	159	58.5	3	2.75		0	0			0.1	0.1	0	0		0				58.3
6418	2	74	56.5	1	3		0	0			0.79	0.1	0	0		257.45	257.45	2	1	50.8
7468	1	67	41.6	1	2.75		0	0			0.1	0.1	0	0		425.13	425.13	4	2	43.7
7586	1	73	29.2	1	2.75		0	0			0.1	0.1	0	0		19.85				28.2
6677	2	64	74.9	1	2.75		0	0			0.1	0.1	0	0		5.39				76.2
7068	2	67	34.5	1	3.25		0	1			0.2	0.1	0	0		284.57	284.57	2	1	39.2
6415	2	64	48.5	1	2.5		0	0			0.1	0.1	0	0		375.63	375.63	3	2	44.4
6721	2	79	42.4	1	3		0	0			0.9	0.1	0	0		288.06	288.06	2	1	41.9
1283	1	143	38.5	2	2.75		0	0			0.1	0.1	0	0		50.8				44.3
7431	1	141	28.2	3	2.75		0	0			0.1	0.1	0	0		387.3	387.3	3	2	25.8
715	1	78	57.5	1	3		0	1			0.1	0.1	0	0		-9.23				57
7058	2	149	54.3	3	2.75		0	0			0.1	0.1	0	0		424.11	424.11	4	2	48.8
7584	1	123	52.6	1	2.75		0	1			0.1	0.1	0	0		400.63	400.63	4	2	48.5
545	2	228	44.8	4	2.75		0				0.1	0.1	0	0		5.46				44.1
6415	2	82	47.5	1	2.75		0				0.1	0.1	0	0		-7.43				54.3
6442	2	173	53.1	4	3		0	0			0.1	0.1	0	0		415	415	4	2	40.2
6508	2	122	38.1	1	2.75		0	0			0.1	0.1	0	0		27.46				50.6
7586	1	91	28.7	1	2.75		0	0			0.1	0.1	0	0		11.01				31.1
5459	2	88	27.8	1	2.5		0	0			0.1	0.1	0	0		0.63				28.5
7600	1	89	45.9	1	3		0	1			0.7	0.1	0	0		172.04	172.04	1	1	47.4
4698	2	117	53.7	1	2.5		0	0			0.1	0.1	0	0		7.55				48.9
6394	2	63	70	1	3		0	1			0.1	0.1	0	0		25.55				67.4
6418	2	116	52.1	2	3		0	0			0.1	0.1	0	0		260.84	260.84	2	1	39.8
6802	2	210	56.8	4	3		0	0			0.1	0.1	0	0		-8.57				57.2
6466	2	76	35.5	1	2.5		0	0			0.122452	0.1	0	0		31.77				37.2
5228	2	91	30.4	1	2.25		0	0			0.144135	0.1	0	0		20.4				34.2
6114	2	193	44.9	4	3.5		0	0			0.14735	0.1	0	0		1.67				46.2
6114	2	144	52.5	2	3		0	0			0.202	0.1	0	0		10.56				51.1
637	2	66	50.1	1	3		1	0			0.427	0.1	0	0		350	350	3	2	47
6671	2	144	41.8	2	2.75		0	0				0.1	0	0		468.47	468.47	4	2	33.7
7672	1	76	48	1	3		0	1				0.1	0	0		30.36				48.6
5670	2	66	37.8	1	3		0	1				0.1	0	0		14.13				32.1
5863	2	66	61.7	1	2.5		0	0				0.1	0	0		31.82				60.7
737	1	68	44.7	1	2.75		0	0			0.1	0.103128	0	0						27.9
5661	2	205	40.7	3	2.5		0	0			0.1	0.105303	0	0		210.84	210.84	2	1	49.2
787	2	93	56	2	2.75		0	1		5.92	1.8	0.11	0	0		165.85	165.85	1	1	37.8
737	1	86	46.4	1	3		0	0			0.1	0.110056	0	0		23.64				46.9
7489	1	64	48.8	1	2.5		0	1			0.170812	0.118675	0	0		459.8	459.8	4	2	47.2
6418	2	95	54.3	1	3.25		0	0			0.1	0.13332	0	0		252.6	252.6	2	1	49.7
6592	2	65	48.1	1	3.25		0	0	4.4	5.62	0.1	0.14	0	0		-7.92				51.7
7088	2	73	35.2	1	3.25		0	0			0.265	0.14363	0	0		644.32	644.32	6	2	35.1
6114	2	165	49.4	3	3.5		0	0			0.1	0.15523	0	0		6.51				45.9
564	2	129	43.2	3	3.25		0	0		1.65	0.2	0.2	0	0		231.73	231.73	2	1	75.5
6014	2	94	55.7	1	2.5		0	0			0.1	0.201	0	0		-2.14				62.8
5515	2	212	48.1	3	2.75		0	0			0.1	0.207	0	0		0.73				51.4
6540	2	67	52.2	1	2.75		0	1			0.1	0.23	0	0		368.78	368.78	3	2	44.5
903	1	212	31.8	4	3		0	1			0.120241	0.234	0	0		89.26				29.2
7048	2	76	35.3	1	3		0	1			0.1	0.261	0	0						32.4
6291	2	97	58.6	1	3		0	0			0.9	0.265	0	0		168.18	168.18	1	1	55.2
5602	2	180	62.5	4	2.75		0	0				0.283	0	0		44.03				63.9
815	1	299	40.3	5	3		0	0			0.234	0.284	0	0		16.13				35.2
7123	1	206	47.7	4	3.25		0	0			0.106036	0.311	0	0		18.5				43.7
5459	2	60	26.1	1	2		0	0			0.1	0.348	0	0		36.73				25.6
1271	1	169	38.5	4	3		0	0			0.337	0.379	0	0		422.3	422.3	4	2	38.7
5539	2	108	37.8	2	3.75		0	0	2.08	4.56	0.1	0.39	0	0		406.16	406.16	4	2	39.5
7123	1	185	44	3	3.25		0	0			0.1	0.406	0	0		0				46.4
723	1	148	48.2	2	3.5		0	0			0.354	0.406	0	0		14.04				51.8
5738	2	194	38.4	3	3		0	0			0.1	0.407	0	0		356.67	356.67	3	2	36
7206	1	244	28.2	3	2.75		1	0			0.4	0.412	0	0		174.65	174.65	1	1	33.5
6454	2	78	52.7	1	2.75		0	0			0.357	0.432	0	0		299.55	299.55	2	1	61.4
7058	2	128	52.6	2	2.5		0	0			0.1	0.49	0	0
678	1	90	30.1	1	2.75		0	0			0.245	0.54	0	0		117.44	117.44	1	1	36.1
809	2	143	47.3	3	2.75		0	1	5.25	2.76	0.1	0.56	0	0		449.56	449.56	4	2	58.3
7123	1	234	40.4	5	3.25		0	0				0.585	0	0		30.52				47.6
7359	1	166	22.7	3	2.75		0	0			0.1	0.587	0	0		381.6	381.6	3	2	12.9
563	2	92	18.4	1	3.25		0	1			0.57	0.623	0	0		168.92	168.92	1	1	18.9
5515	2	233	52.5	4	2.75		1	0			0.453	0.71	0	0		22.75				56.3
1266	1	174	49.5	2	2.75		0	0			0.458	0.713	0	0		-0.6				50.2
7608	1	119	41.7	2	3	13	1	0			0.9	0.804	0	0		246.12	246.12	2	1	39.7
913	2	260	38.3	6	3		0	0	4.36	1	0.92	0.81	0	0		202.86	202.86	2	1	40.3
7474	1	76	42.4	1	3		0	1			0.1	0.941	0	0		17.26				44.3
6467	2	62	54.6	1	2.75		1	0			0.1	0.986	0	0		-0.63				60.3
832	2	62	60.2	1	2.75	12	1	0			0.1	1.02	0	0		-39.56				60.8
6402	2	62	38.8	1	2.75		0	1			0.552	1.02	0	0		-6.82				32.3
5469	2	148	46.4	2	3.5	12	1	1			0.1	1.05	0	0		9.93				43.1
7472	1	146	51.3	2	2.75		1	0			0.1	1.08	1	0	1	301.32	301.32	3	2	44.6
7359	1	99	29.2	1	2.5	10	1	0			0.1	1.09	0	0		20.92				31.4
7057	2	70	49.7	1	2.75	15	1	1			0.1	1.17	0	0		26.86				51.1
6229	2	246	57	5	3		1	0			0.1	1.22	0	0		2.67				59.6
634	2	61	54.6	1	2.5	10	1	0			0.354	1.24	0	0		4.94				60.3
7687	1	75	43.9	1	2.75	10	1	1				1.24	0	0		22.99				42.6
5032	2	99	27.3	1	2.5	10	1	1				1.25	0	0		141.42	141.42	1	1	22.8
5700	2	237	24.2	4	2.75	13	1	0			1.11	1.26	1	1	0	121.77	121.77	1	1	26.2
7528	1	75	42.4	1	2.75	15	1	0			0.160597	1.27	0	0		13.68				28.5
6180	2	103	43.5	1	2.5	10	1	0			0.1	1.28	0	0		6.88				47.3
7310	1	143	27.2	2	2.5	11	1	0			0.1	1.33	0	0		337.89	337.89	3	2	27.9
5602	2	134	57.1	2	2.5		0	1			1.23	1.33	0	0		139.86	139.86	1	1	68.9
7781	1	66	37.4	1	2.75		1	1			0.1	1.34	0	0		-9.22				41.6
7356	1	65	35.9	1	3		0	1			0.107928	1.35	0	0		100.46	100.46	1	1	36
7636	1	83	50.6	1	2.75	10	1	1			0.1	1.36	0	0		-3.93				50.7
6022	2	107	47.8	1	3	10	1	1			0.1	1.38	0	0		442.4	442.4	4	2	58.8
5994	2	84	53.8	1	2.5	12	1	1			0.1	1.39	0	0		313.38	313.38	3	2	62.5
1188	2	238	47.1	5	2.75		1	0			0.305	1.39	0	0		-9.38				47.3
6960	2	80	43.9	1	2.75	10	1	1			0.605	1.39	1	0	1	254.22	254.22	2	1	38.7
1252	1	124	52.4	2	2.5		0	1			1.1	1.43	0	0		181.13	181.13	1	1	54.5
7817	1	67	46.6	1	2.75	10	1	1			0.1	1.44	1	1	0
7069	2	74	49.2	1	2.75	18	1	1			0.1	1.44	0	0		455.67	455.67	4	2	49.9
7744	1	142	45.2	3	3		0	0	0.2	5.25	0.1	1.46	0	0		455.15	455.15	4	2	34.1
7412	1	116	53.7	1	2.75	12	1	1			0.1	1.47	0	0
6114	2	123	53.2	1	3.75		0	0			0.706	1.51	0	0		19.57				55.5
7401	1	81	36.3	1	2.5	10	1	1			0.1	1.55	1	0	1	271.52	271.52	2	1	35
1283	1	171	47.2	3	3	12	1	0			0.1	1.55	1	0	1	282.42	282.42	2	1	41
6941	2	62	38.7	1	2.75	15	1	1			0.1	1.55	1	0	1	175.42	175.42	1	1	40.2
7605	1	65	37.9	1	3	10	1	0			0.1	1.56	0	0		-8.14				42.5
7525	1	101	41.8	1	3		1	1			0.367	1.58	0	0		1.7				46
7314	1	158	52	2	2.75	20	1	0			0.1	1.59	0	0		236.88	236.88	2	1	55.3
1254	1	179	52	3	2.5	10	1	1			0.1	1.62	0	0		386.55	386.55	3	2	55.7
5249	2	67	25.7	1	2.5	10	1	1			0.167939	1.62	0	0		126.33	126.33	1	1	35.9
5972	2	167	37.6	3	2.75	10	1	0			0.1	1.64	0	0		291.08	291.08	2	1	40.9
6685	2	67	57.5	1	2.5	12	1	1			0.1	1.64	1	1	0	653.5	653.5	6	2	59.3
6517	2	64	60.9	1	3.5	10	1	1			0.1	1.65	0	0		17.39				45.4
5825	2	114	41.8	1	2.5	15	1	1			1.6	1.65	0	0		236.76	236.76	2	1	45.3
5991	2	58	60.1	1	3.5	10	1	1			0.1	1.66	0	0						61.2
7264	2	66	36.5	1	2.75	10	1	1			0.1	1.66	1	1	0	570.62	570.62	5	2	36.2
5389	2	75	48.8	1	3	10	1	1			0.1	1.68	0	0		412.58	412.58	4	2	52.8
986	1	78	35.7	1	3	10	1	1			0.1	1.71	0	0		381.5	381.5	3	2	34.8
6629	2	117	27	1	3	10	1	1			0.1	1.72	0	0		579.43	579.43	5	2	21.7
6857	2	70	47.3	1	3	10	1	1				1.72	1			625.17	625.17	6	2	45.8
6953	2	75	46.1	1	3	10	1	1			0.1	1.73	1	1	0	650	650	6	2	41.3
967	1	76	49.9	1	2.75		1	1			0.1	1.73	0	0		293.85	293.85	2	1	55
7684	1	75	43.7	1	3	18	1	1			0.1	1.76	1	0	1	252.69	252.69	2	1	42.1
825	1	272	43.5	5	3		1	0			0.1	1.76	0	0		269.59	269.59	2	1	42.6
557	2	72	41	1	3.5	10	1	1			0.1	1.8	1	1	0	409.47	409.47	4	2	46.6
6216	2	67	51.1	1	2.75	10	1	1			0.1	1.8	1	0	1	290.73	290.73	2	1	55.4
6971	2	105	56.9	1	2.75	12	1	1			0.1	1.81	1	0	1	367.11	367.11	3	2	59.2
7543	1	78	29.5	1	3	18	1	1			0.1	1.81	0	0		400.43	400.43	4	2	26.7
6005	2	68	44	1	2.75	10	1	0			0.1	1.83	0	0		310.14	310.14	3	2	56.7
6449	2	113	62.9	1	2.75	10	1	1			0.1	1.83	0	0		299.44	299.44	2	1	68.7
6672	2	84	48.3	1	3.25	10	1	1			0.9	1.84	0	0		177.08	177.08	1	1	52.5
7339	1	127	50.1	1	3	12	1	0			0.1	1.84	1	1	0	653.61	653.61	6	2	46.8
5256	2	78	54.8	1	2.25		0	0			1.02	1.84	0	0		-23.51				50.3
1152	2	59	38.2	1	2.5	10	1	1			1.2	1.85	0	0		273.17	273.17	2	1	39.5
5938	2	89	39.6	1	2.25	12	1	1			0.1	1.85	0	0		318.67	318.67	3	2	33.8
5808	2	88	63.6	1	2.5	15	1	1			0.76	1.86	0	0		293.1	293.1	2	1	63.6
301	2	240	29.5	4	3	10	1	1			0.1	1.88	0	0		324.02	324.02	3	2	37.6
1133	2	194	21.7	2	3.25		1	0			0.1	1.88	1	1	0	607.95	607.95	6	2	37.4
4810	2	67	34	1	2.75	10	1	1				1.89	0	0		101.37	101.37	1	1	37
560	2	65	36.9	1	3		0	1				1.9	1	0	1	242.68	242.68	2	1	36.2
7448	1	80	40	1	2.25	13	1	0			0.1	1.92	0	0		9.36				33.8
1133	2	66	38.2	1	2.5		1	0	0.06	1	0.1	1.93	0	0		97.84				39.2
6257	2	138	65.2	2	3	10	1	1			0.1	1.95	1	0	1	335.96	335.96	3	2	59.7
5493	2	72	29.3	1	2.5	12	1	1			0.416	1.95	0	0		253.37	253.37	2	1	42.3
5841	2	75	61.3	1	2.75	18	1	0			0.1	1.96	1	1	0	556.6	556.6	5	2	60
5825	2	72	37.7	1	2.5		1	0			0.1	1.96	0	0		32.82				40.3
5959	2	74	51.4	1	3.25	10	1	1			0.1	1.97	0	0		-10.73				51.9
655	2	72	43.5	1	3.25	15	1	1			0.1	1.98	0	0		382.31	382.31	3	2	49.2
6528	2	75	36.7	1	2.5		1	1			0.1	1.98	0	0		210.56	210.56	2	1	30
1222	1	298	55	6	2.75		0	0			0.1	1.98	0	0		467.69	467.69	4	2	59.9
6907	2	219	42.3	4	3	10	1	1			0.248	1.98	0	0		514.19	514.19	5	2	40.8
6748	2	154	49.4	2	3	20	1	1				1.98	0	0		387.65	387.65	3	2	63.4
5328	2	81	59.7	1	3.75	10	1	1			0.1	2	1	1	0	275.29	275.29	2	1	55.2
6751	2	227	33	4	3	20	1	1			0.1	2	0	0		219.58	219.58	2	1	37.6
1261	1	139	42.8	2	2.5		0	0			1.22	2.02	0	0		-10.87				44.4
7211	1	65	45.2	1	2.75	10	1	0			0.1	2.03	1	0	1	398.6	398.6	3	2	43.8
6413	2	80	54.5	1	2.75		1	1			0.1	2.04	0	0		435.1	435.1	4	2	37.9
6731	2	214	20.4	4	3	10	1	1			0.1	2.05	0	0		416	416	4	2	18.6
6096	2	66	37.9	1	2.25	10	1	1			1.11	2.05	0	0		107.45	107.45	1	1	44.3
7356	1	83	38.4	1	2.75	20	1	0			0.1	2.06	0	0		278.85	278.85	2	1	41.9
6645	2	112	28.8	1	2.5	10	1	1			0.1	2.07	1	1	0
6925	2	72	12.7	1	2.5	10	1	0			0.1	2.08	1							21.1
7452	1	99	23.9	1	2.5	13	1	0			0.1	2.08	1	0	1	316.57	316.57	3	2	25.3
7564	1	76	37.4	1	2.5	15	1	0			0.1	2.08	1	1	0	500	500	5	2	43.3
6578	2	65	48.5	1	2.5	18	1	1			0.76	2.08	0	0		115.63	115.63	1	1	50.3
5908	2	139	24.2	2	2.75	10	1	1			0.1	2.1	0	0		451.94	451.94	4	2	27
5541	2	66	62.2	1	3	15	1	0			0.1	2.1	0	0		205.71	205.71	2	1	65.1
6919	2	62	53.5	1	2.5	15	1	1			0.1	2.11	1	0	1	266.67	266.67	2	1	51.9
1248	1	142	44.4	2	2.75		1	1			0.1	2.11	1	0	1	366.05	366.05	3	2	47.7
7504	1	67	42.7	1	3		1	1			0.1	2.12	1	0	1	375.64	375.64	3	2	42.5
6543	2	200	19	3	2.75	10	1	0			0.1	2.13	0	0		467.83	467.83	4	2	20.1
715	1	99	59	1	2.75	12	1	0			0.1	2.13	0	0		240.63	240.63	2	1	59.3
6699	2	67	52.3	1	3.25	15	1	1				2.13	1	1	0
6817	2	199	31.3	2	2.75	11	1	1			0.1	2.14	1	1	0	424.09	424.09	4	2	35
6864	2	80	50	1	2.5	12	1	1			0.1	2.14	0	0		815.33	815.33	6	2	45.9
1167	2	80	53.3	1	3.25	13	1	0			0.1	2.14	1	1	0	406.71	406.71	4	2	54.4
5374	2	245	31	5	2.5	11	1	0			0.1	2.15	0	0		284	284	2	1	21.7
7315	1	74	46.3	1	3	15	1	0			0.1	2.17	1	1	0	176.71	176.71	1	1	51.7
6948	2	99	64.2	1	3	15	1	0			0.12952	2.17	1	1	0	182.43	182.43	1	1	60.3
1096	2	61	70.6	1	2.25	12	1	1			0.1	2.18	0	0		383.65	383.65	3	2	62.8
7090	2	99	47	1	2.75	15	1	0			0.1	2.18	0	0		327.03	327.03	3	2	45.7
5645	2	76	62.7	1	2	10	1	1			0.1	2.19	1	0	1
7358	1	99	38.9	1	2.75		1	1			0.1	2.19	1	1	0	423.73	423.73	4	2	34.4
5378	2	76	62.2	1	2.25		1	0			0.1	2.19	0	0		355.5	355.5	3	2	66.3
7438	1	75	46.4	1	2.75	10	1	1			0.1	2.2	0	0		-5.12				36.4
1113	2	75	44.1	1	2.5	10	1	1			0.1	2.2	0	0		240.22	240.22	2	1	42.4
6907	2	170	49.3	3	2.75	18	1	1			0.1	2.2	0	0		482.82	482.82	4	2	41.2
7453	1	85	29.3	1	3	10	1	0			0.1	2.21	1	0	1	298.8	298.8	2	1	29.5
1251	1	91	32.1	1	2.25	10	1	0			0.416	2.21	0	0		245.5	245.5	2	1	38.9
6644	2	61	52.1	1	3	20	1	1			0.1	2.22	0	0						16.7
7660	1	65	32.8	1	2.75		1	1			0.1	2.22	1	1	0	591	591	5	2	30.9
6954	2	82	49.4	1	3	12	1	0			0.1	2.23	1	1	0	338.46	338.46	3	2	43
6877	2	65	56.5	1	2.25		1	0			0.1	2.23	0	0		288.95	288.95	2	1	64.4
7421	1	84	38.3	1	3		1	1			0.1	2.25	1	0	1	339.71	339.71	3	2	34
7343	1	72	42.6	1	2.75	10	1	1			0.1	2.26	0	0		283.25	283.25	2	1	46.8
1284	1	125	51.9	2	3.75	15	1	1			0.1	2.27	0	0		294.44	294.44	2	1	50.9
6905	2	73	55.7	1	2.75	10	1	1			0.1	2.28	0	0		241.21	241.21	2	1	54.6
5566	2	78	67.2	1	2.75	15	1	1			0.1	2.28	0	0		82.39				64.3
7066	2	69	57	1	3	10	1	1			0.1	2.29	1	0	1	199.4	199.4	1	1	56.7
7090	2	173	55	3	2.75	15	1	1			0.1	2.29	0	0		338.86	338.86	3	2	41.5
364	2	99	50.7	1	2.5	18	1	1			0.1	2.29	0	0		224.28	224.28	2	1	58.8
6537	2	181	48.9	3	2.75	10	1	1			0.124801	2.29	0	0		165.8	165.8	1	1	42.1
7446	1	65	33.2	1	3.5	10	1	1			0.1	2.31	0	0
7447	1	102	54.4	1	2.75	15	1	1			0.1	2.31	0	0		285.48	285.48	2	1	51.9
636	2	171	58.7	3	2.75	15	1	1			0.1	2.31	1	1	0	304.17	304.17	3	2	50.4
7582	1	61	46.7	1	2.5	15	1	0			0.1	2.31	0	0		1.9				52.5
656	2	62	46.5	1	3.25	15	1	1			0.1	2.32	0	0		441.01	441.01	4	2	49.1
6672	2	123	60.1	1	3.25	10	1	1			0.1	2.33	1	1	0	322.83	322.83	3	2	57
5555	2	194	37.4	3	4	12	1	1			0.1	2.33	0	0		312.33	312.33	3	2	36.6
6722	2	65	44.5	1	3	10	1	1			0.1	2.34	0	0
7457	1	129	42.2	2	2.75	10	1	1			0.1	2.34	1	1	0	169	169	1	1	39.4
7389	1	62	38.5	1	2.5	12	1	0			0.1	2.34	1	1	0	144.92	144.92	1	1	39.2
5961	2	230	39.5	3	3	15	1	0			0.1	2.34	1	0	1	348.02	348.02	3	2	29.1
6250	2	66	43.6	1	3	15	1				0.1	2.34	0	0		437.95	437.95	4	2	46.2
6920	1	71	38.4	1	2.75	10	1	1			0.201	2.35	1	1	0	148.7	148.7	1	1	44.3
580	2	66	67.8	1	2.75	18	1	1			0.289	2.35	1	1	0	102.14	102.14	1	1	74.8
7516	1	77	47.5	1	3	10	1	1			0.1	2.36	1	1	0	219.26	219.26	2	1	48.3
5726	2	112	62.2	1	3	20	1	1			0.1	2.36	0	0		424.72	424.72	4	2	63
7722	1	74	42.2	1	3		0	0			1.6	2.36	0	0		3.28				48.9
6022	2	73	56.4	1	2.75	10	1	1			0.1	2.37	0	0		1.17				61.2
7310	1	185	34.4	3	2.5	10	1	1			0.1	2.37	0	0		390.05	390.05	3	2	31.9
7603	1	71	40.9	1	3	12	1	0			0.1	2.37	1	1	0	447.51	447.51	4	2	37.4
5493	2	82	23.9	1	2.5	12	1	1			0.1	2.38	0	0		493.15	493.15	4	2	24.8
7615	1	125	52.9	1	2.75	15	1	0			0.1	2.39	0	0
6979	2	75	66	1	3	12	1	1				2.39	1	1	0	402.14	402.14	4	2	68.8
7361	1	72	48.4	1	2.75	10	1	0			1.7	2.4	0	0		190.82	190.82	1	1	28.1
7035	2	128	25.5	2	2.75	12	1	0			0.1	2.4	1	1	0	350.34	350.34	3	2	22.9
541	2	67	67.5	1	3	15	1	0			0.1	2.41	0	0		285.78	285.78	2	1	72
5433	2	83	42.4	1	3	13	1	1			0.1	2.42	1	1	0	346.74	346.74	3	2	39.3
7722	1	116	44.6	1	3	10	1	0			0.1	2.43	1	1	0
1176	2	90	33.2	1	2.5		1	0			0.1	2.43	0	0		208.13	208.13	2	1	43.9
7653	1	64	34.6	1	3	12	1	0			0.1	2.44	0	0
6906	2	129	43.2	2	3	15	1	1			0.1	2.44	1	1	0	400.57	400.57	4	2	51.1
6334	2	73	44.3	1	3	14	1	1			0.42	2.44	0	0		344.64	344.64	3	2	39.2
1076	2	100	62.6	1	2.75	15	1	1			0.1	2.45	1			637.5	637.5	6	2	69.2
5778	2	73	49.3	1	2.5	10	1	1			0.127172	2.45	1	0	1	210	210	2	1	38.8
7694	1	61	37.5	1	2.75	12	1	0			0.1	2.46	1	1	0	303.06	303.06	3	2	37.7
7046	2	106	53.2	1	2.75	19	1	1			0.1	2.46	0	0		300	300	3	2	54.6
7468	1	85	45.6	1	2.75	10	1	0			0.140054	2.46	0	0		370.61	370.61	3	2	46.4
6681	2	78	49.3	1	3	10	1	1			0.1	2.47	0	0		273.6	273.6	2	1	43.4
5857	2	205	27.9	3	2.25	12	1	0			0.1	2.47	1	1	0	118.09	118.09	1	1	33.1
6814	2	199	45.6	4	3	12	1	1			0.140875	2.47	0	0		409.14	409.14	4	2	52.3
7698	1	78	34.9	1	3.25	12	1	0			0.1	2.48	1	1	0	397.24	397.24	3	2	33.7
6412	2	83	49.2	1	4	15	1	0			0.1	2.48	0	0		231.13	231.13	2	1	57
661	2	97	55	1	2.75	10	1	1			0.79	2.49	0	0		124.26	124.26	1	1	52.7
6374	2	67	56.2	1	2.75	10	1	1			0.1	2.49	0	0
7519	1	123	40.8	1	3.25	12	1	0			0.8	2.49	0	0		168.49	168.49	1	1	45.7
6770	2	77	46.2	1	2.75	20	1	1			0.108248	2.5	0	0		207.22	207.22	2	1	42.1
6015	2	108	65.6	1	3	10	1	1			0.1	2.51	0	0		490.95	490.95	4	2	60.3
7680	1	71	42.6	1	3	16	1	0			0.1	2.51	0	0		495.45	495.45	4	2	40.9
6678	2	71	60.3	1	2.75	12	1	0			0.1	2.53	0	0		482.61	482.61	4	2	57.6
7321	1	239	45.2	5	3	15	1	0			0.1	2.53	1	0	1	470.43	470.43	4	2	39.8
6218	2	109	43.8	1	2.75	10	1	1			0.1	2.54	1	0	1	232.48	232.48	2	1	28.5
7451	1	60	42.8	1	3	15	1	0			1.2	2.54	0	0		169.02	169.02	1	1	42.4
7402	1	120	39	2	2.75		1	1			0.1	2.54	0	0		307.5	307.5	3	2	36.6
6660	2	103	37.6	1	2.5	10	1	0			0.144569	2.54	1	1	0	666.14	666.14	6	2	31.7
5284	2	70	45.5	1	2.75	15	1	0			0.1	2.55	1	1	0	495	495	4	2	42.5
7377	1	106	48.6	1	2.5	10	1	1			0.1	2.56	1	1	0	517.96	517.96	5	2	45.6
6804	1	165	56.8	3	2.75	18	1	1			0.1	2.58	0	0		35.76				57.5
7279	1	75	44.3	1	3		1	0			0.1	2.58	0	0		215.23	215.23	2	1	45.9
767	2	65	48.8	1	2.5	10	1	1			0.143018	2.58	0	0		334.18	334.18	3	2	41.5
7617	1	75	35.3	1	2.5	10	1	1			0.1	2.59	0	0		376.96	376.96	3	2	37.8
1093	2	62	69.9	1	2.5	10	1	0			1.2	2.59	0	0		186.21	186.21	1	1	68.6
7320	1	191	37.6	3	3	12	1	1			0.1	2.59	1	0	1	298.32	298.32	2	1	34.5
6414	2	152	48	3	3	15	1	1			0.1	2.59	1	0	1	244.59	244.59	2	1	49.7
6409	2	137	53.5	2	3.25		1	1			1.1	2.6	0	0		139.25	139.25	1	1	61.5
6737	2	152	51.1	2	3	10	1	0			0.1	2.61	1	1	0	166.33	166.33	1	1	47.6
7017	2	102	51.4	1	3	19	1	0			0.1	2.61	0	0		246.04	246.04	2	1	47.2
7034	2	76	28	1	3		1	1			0.224	2.61	0	0		403.47	403.47	4	2	28.2
7097	2	75	46.4	1	2.75	12	1	1			0.255	2.61	0	0		406.22	406.22	4	2	37.6
1279	1	74	38.5	1	3	15	1	1			0.1	2.62	1	0	1	238.05	238.05	2	1	32
301	2	201	32	3	2.5	18	1	0			0.1	2.62	0	0		276.65	276.65	2	1	30.8
7456	1	134	51.2	2	3	15	1	0			1.1	2.64	0	0		181.95	181.95	1	1	45.4
7571	1	73	52.6	1	3.25	12	1	1			0.1	2.65	0	0		470.62	470.62	4	2	50.8
1253	1	149	49.9	2	2.75	15	1	0			0.1	2.65	0	0		222.65	222.65	2	1	50
7339	1	74	46.4	1	2.75		1	1			0.1	2.66	1	0	1	405.48	405.48	4	2	47.9
6732	2	96	63.2	1	2.75	12	1	0			0.1	2.67	0	0		258.04	258.04	2	1	60.3
6695	2	102	31.4	1	2.75	10	1	1				2.67	0	0		125	125	1	1	37.3
6693	2	111	54.2	1	2.75	12	1	0			0.1	2.68	1	0	1	446.15	446.15	4	2	55.5
721	1	122	40.6	1	3.5	10	1	1			0.1	2.69	1	1	0	491.67	491.67	4	2	36.9
7431	1	169	29.3	4	3	10	1	0			0.1	2.69	1	1	0	665.75	665.75	6	2	27.3
7278	1	151	26.8	2	3	12	1	1			0.1	2.69	0	0		380.2	380.2	3	2	29.5
1196	2	75	29	1	2.5		1	0			0.1	2.69	1	1	0	597.17	597.17	5	2	52.1
5699	2	142	30.8	3	2.5		1	0	3.93	5.63	0.9	2.7	0	0		120.47	120.47	1	1	25.2
7802	1	67	45.1	1	2.5	18	1	0			0.1	2.7	1	1	0	323.01	323.01	3	2	44.6
6856	2	90	39.9	1	2.75	18	1	0			0.139347	2.7	0	0		308	308	3	2	41
6705	2	133	52.6	2	3.5		1	0				2.7	0	0		270.11	270.11	2	1	53.6
5906	2	61	50.1	1	2.75	10	1	0			0.9	2.71	0	0		224.65	224.65	2	1	49.4
697	2	159	40.4	2	3.25	18	1	0			0.9	2.71	0	0		292.34	292.34	2	1	18.4
6619	2	277	40.2	6		12	1					2.71	0	0		435.91	435.91	4	2	30.6
5852	2	161	46.1	3	2.75	13	1	1			0.1	2.72	1	1	0	306.88	306.88	3	2	41.6
7058	2	170	56.1	4	2.75	12	1	0			0.9	2.73	0	0		236.92	236.92	2	1	54.2
7657	1	75	45.9	1	3		1	1			0.1	2.73	1	1	0	394.83	394.83	3	2	48.1
6117	2	66	49.8	1	2	18	1	0			0.206	2.73	0	0		128.09	128.09	1	1	52
5757	2	101	43.5	1	2.5	10	1	1			0.1	2.74	0	0		429.71	429.71	4	2	38.6
7052	2	128	39.2	2	3.25	15	1	1			0.1	2.74	0	0		316.36	316.36	3	2	34.9
6081	2	98	65.8	1	2.75		1	0			0.1	2.74	0	0		458.97	458.97	4	2	54.7
763	1	71	43.2	1	2.75	10	1	1			0.133989	2.74	1	0	1	393.81	393.81	3	2	48
7412	1	74	49	1	3	12	1	1			0.1	2.75	0	0		424.23	424.23	4	2	50.9
1212	1	102	36.1	1	3.25	12	1	0			0.1	2.75	1	1	0	474.53	474.53	4	2	37.5
6466	2	97	40.9	1	2.75	10	1	0			0.9	2.76	0	0		280.9	280.9	2	1	37
592	2	115	42.4	1	2.5	10	1	1			0.1	2.76	1	1	0	395.54	395.54	3	2	42.5
1084	2	190	68	3	2.75		1	0			0.132553	2.76	0	0		256.46	256.46	2	1	58.3
7328	1	144	49.5	2	2.75		1	0			0.276	2.76	1	1	0	349.33	349.33	3	2	45.1
7535	1	76	48.3	1	3.25	15	1	1			0.1	2.77	1	1	0	171.54	171.54	1	1	50.4
742	1	67	48.7	1	2.75	12	1	1			0.101088	2.77	0	0		350.43	350.43	3	2	53.3
5306	2	116	47.8	1	2.25	10	1	1			0.106705	2.77	0	0		299.21	299.21	2	1	49.1
7011	2	75	44.1	1	3	18	1	1			1.09	2.77	1	1	0	469.43	469.43	4	2	57
1209	1	77	47.5	1	3.25	12	1	1			0.1	2.78	1	1	0	303.76	303.76	3	2	34.4
7448	1	119	41	1	2.75	15	1	1			0.1	2.78	1	1	0	407.87	407.87	4	2	48.8
7285	1	62	48.3	1	3	12	1	1			0.156562	2.78	1	1	0	469.19	469.19	4	2	50.1
7392	1	117	40	1	2.5	10	1	0			0.1	2.79	1	1	0	358.69	358.69	3	2	37.2
6221	2	62	52.9	1	3.25	10	1	1			0.1	2.79	1	0	1	227.36	227.36	2	1	58.1
7629	1	82	41.6	1	2.75	12	1	0			0.1	2.79	1	1	0	435.92	435.92	4	2	38.5
1266	1	195	52.2	3	3	10	1	0			0.1	2.8	1	1	0	420	420	4	2	54
7548	1	72	33	1	3.75	10	1	1			0.1	2.8	0	0		247.54	247.54	2	1	37.4
6508	2	83	45.4	1	2.75	12	1	1			0.1	2.8	0	0		255.1	255.1	2	1	16.2
6401	2	76	61.5	1	3	12	1	1			0.1	2.8	1	1	0					40.6
6377	2	72	53.1	1	2.75		1	0			0.115224	2.81	0	0		345.6	345.6	3	2	52.1
678	1	111	35.8	2	2.75		1	0			0.160073	2.81	0	0		240.8	240.8	2	1	35
1095	2	271	32.9	6	3	20	1	1			0.1	2.82	0	0		429.15	429.15	4	2	20.8
6014	2	76	71.6	1	2.75		0	0			0.1	2.82	0	0		273.87	273.87	2	1	58
6288	2	117	26.9	1	3	20	1	1			0.1	2.83	1			253.66	253.66	2	1	28.5
6725	2	128	55.4	2	2.5	15	1	1			0.1	2.84	0	0
6748	2	105	54.4	1	2.75	20	1	0			0.1	2.84	0	0		666.88	666.88	6	2	57.5
1162	2	102	15.3	1	3		1	1			0.1	2.84	0	0		224.86	224.86	2	1	17.7
6455	2	112	60.7	1	3		1	1			0.1	2.84	0	0		288.57	288.57	2	1	46
7056	1	159	43.4	3	2.75	12	1	1			0.42	2.84	0	0		346.27	346.27	3	2	37.8
7685	1	89	42.2	1	2.75	10	1	1			0.1	2.85	1	1	0	309.41	309.41	3	2	43
6533	2	66	59.3	1	3	10	1	1			0.1	2.86	1	1	0	403.73	403.73	4	2	58.4
7560	1	64	38.2	1	3.25	18	1	1			0.1	2.86	0	0		354.25	354.25	3	2	40.4
7156	2	61	58.2	1	3	18	1	1			0.1	2.86	1	1	0
6818	2	108	65	1	2.75		1	1			0.1	2.86	0	0		399.38	399.38	3	2	54.8
5850	2	111	40.3	1	2.75	10	1	0			0.1	2.87	1	1	0	363.46	363.46	3	2	38.2
544	2	74	26	1	3	10	1	1			0.76	2.87	0	0		174.02	174.02	1	1	20.8
5282	2	148	35.7	3	2.5	10	1	0			0.224	2.87	1	1	0	516.92	516.92	5	2	30.4
7383	1	132	45.8	2	2.75	12	1	1			0.225	2.87	1	1	0	495.45	495.45	4	2	24.1
6696	2	127	39.3	1	2.75	10	1	1			0.1	2.88	0	0		347.73	347.73	3	2	46.5
7613	1	73	38.3	1	3	10	1	1			0.1	2.88	0	0		702.42	702.42	6	2	34
5894	2	60	57.4	1	2.75	10	1	1			0.1	2.88	0	0		358.43	358.43	3	2	57.2
7360	1	132	52.7	2	2.75	12	1	0			0.1	2.88	1	1	0	334.4	334.4	3	2	48.8
6991	2	73	57	1	2.75	15	1	1			0.1	2.88	1	1	0	501.84	501.84	5	2	55.5
657	2	73	43.3	1	3.25	18	1	1			0.1	2.88	0	0		663.93	663.93	6	2	41.5
5828	2	78	50.8	1	3	20	1	1			0.1	2.88	1	1	0	338.61	338.61	3	2	54.5
7792	1	72	26.6	1	2.75	15	1	1			0.1	2.89	0	0		587.04	587.04	5	2	28.8
6334	2	119	51.9	1	3.5	15	1	1			0.163311	2.89	0	0		441.45	441.45	4	2	56
1210	1	77	33	1	2.75	10	1	1			0.76	2.9	0	0		143.21	143.21	1	1	24.9
7693	1	80	44.2	1	3	12	1	1			0.1	2.9	1	0	1	284.86	284.86	2	1	43.3
7875	1	67	35.9	1	3	20	1	1			0.1	2.9	1	1	0
1247	1	156	17.3	2	2.75	10	1	1			0.209	2.9	1	1	0	562.58	562.58	5	2	24.5
7651	1	74	37.1	1	3	12	1	0			0.295	2.9	0	0		260.76	260.76	2	1	37.7
6353	1	174	24.9	4	2.75		1	0		7.8	0.1	2.91	0	0		347.16	347.16	3	2	28.8
7433	1	63	35.9	1	2.75	15	1	1			0.1	2.92	0	0		451.45	451.45	4	2	37.1
1084	2	148	66.4	2	2.75	17	1	1			0.1	2.92	0	0		385.11	385.11	3	2	70
6629	2	71	31.6	1	3		1	1			0.1	2.92	0	0		571.6	571.6	5	2	22.3
6741	2	206	39.3	4	3	20	1	1			0.1	2.93	1	1	0	299.29	299.29	2	1	38
7077	2	72	27.2	1	3	15	1	1			0.1	2.94	1	1	0					29.3
6721	2	206	43.4	3	3	15	1	0				2.94	1	1	0	434	434	4	2	36.6
7498	1	170	41.9	3	3	10	1	0			0.1	2.95	0	0		520.83	520.83	5	2	32.4
6229	2	295	58.5	6	3.25	10	1	0			0.1	2.95	0	0		306.83	306.83	3	2	53.4
7583	1	76	41.2	1	3	12	1	1			0.1	2.95	0	0		436.07	436.07	4	2	38.6
7691	1	123	48.2	1	3.5	10	1	1				2.95	1	1	0	133.58	133.58	1	1	50.1
6865	2	106	48.7	2	3	10	1	1			0.1	2.96	0	0		280.57	280.57	2	1	42.8
7670	1	71	43.1	1	2.75	12	1	1			0.1	2.96	1	0	1	676.97	676.97	6	2	41.9
7557	1	74	40.8	1	3	15	1	1			0.229	2.96	1	1	0	544.39	544.39	5	2	42.4
5601	2	72	26	1	2.75	12	1	1			0.1	2.97	1	1	0	450.87	450.87	4	2	25.5
6677	2	92	73.8	1	2.75	15	1	1			1.1	2.97	0	0		181.12	181.12	1	1	45.6
6288	2	78	29.2	1	3	18	1	1			0.1	2.97	0	0		280.52	280.52	2	1	25.9
6594	2	65	57.7	1	3	20	1	1			0.1	2.97	1	1	0	291.09	291.09	2	1	68.1
6143	2	80	51	1	2.75		1	1			0.1	2.97	0	0		495.65	495.65	4	2	56.6
6772	2	221	46.8	5	3	10	1	0			0.1	2.98	0	0		426.85	426.85	4	2	40.1
7527	1	64	40.6	1	2.5	10	1	0			0.1	2.98	1	0	1	356.87	356.87	3	2	39.3
6766	2	73	54.6	1	3.25	12	1	1			0.1	2.98	0	0		420.14	420.14	4	2	58.7
7470	1	59	47.8	1	2.75	10	1	0			0.1	2.99	1	0	1	301.91	301.91	3	2	50.5
7471	1	65	41.8	1	3	10	1	1			0.1	3	1	1	0	539.87	539.87	5	2	46.8
6537	2	230	44	4	2.75	10	1	1			0.1	3.01	0	0		231.33	231.33	2	1	38.3
7094	2	66	36.2	1	3	12	1	1			0.1	3.01	1	1	0	264.56	264.56	2	1	35.3
6449	2	71	58.6	1	3	15	1	1			0.1	3.01	0	0		508.64	508.64	5	2	55
7642	1	75	37.8	1	3	10	1	0			0.1	3.02	0	0		492.69	492.69	4	2	36.2
7700	1	75	42.9	1	3	10	1	0			0.1	3.02	0	0		509.18	509.18	5	2	40.5
6609	2	65	58	1	2.75	18	1	1			0.572	3.02	0	0		240.74	240.74	2	1	64.1
1116	2	78	49.7	1	3	15	1	0			0.1	3.03	1	1	0	344.72	344.72	3	2	43.4
6796	2	238	36.3	4	2.5	18	1	0			0.1	3.03	0	0		-3.85				35.3
6752	2	66	69.4	1	3	18	1	1			0.1	3.03	0	0		13.58				49.6
764	1	72	38.2	1	3		1	1			0.1	3.03	1	1	0	105.21	105.21	1	1	38.4
886	1	224	46.3	3	3	12	1	0			1.1	3.06	0	0		128.1	128.1	1	1	46.8
6753	2	68	54	1	2.75	12	1	1			0.1	3.06	1	1	0	210.68	210.68	2	1	42.6
7295	1	100	41.6	1	3	15	1	1			0.1	3.06	1	1	0	300.68	300.68	3	2	37.2
6882	2	66	58.2	1	2.75		0	1			0.1	3.06	0	0		226	226	2	1	58.6
7634	1	99	41.6	1	2.5	14	1	1			0.1	3.07	0	0		569.46	569.46	5	2	38.7
7691	1	74	43.3	1	3	15	1	1			0.1	3.07	0	0		294.14	294.14	2	1	46.2
7419	1	98	36.7	1	3		1	1			1.5	3.07	0	0		195.93	195.93	1	1	33.1
1189	2	72	24.1	1	4	10	1	1			0.1	3.08	1	1	0	218.4	218.4	2	1	26.5
7705	1	74	40.9	1	2.5	11	1	1			0.1	3.09	1	1	0	588.55	588.55	5	2	44.1
6393	2	143	65.5	2	2.75	18	1	1			0.1	3.1	1	1	0	209.09	209.09	2	1	67.6
6522	2	77	65.3	1	3.5	15	1	1			0.175349	3.1	0	0		332.08	332.08	3	2	59.7
7509	1	69	42.7	1	3.25	10	1	0			0.1	3.11	1	1	0	327.01	327.01	3	2	41.6
6265	2	159	56	2	3.25	15	1	1			0.1	3.11	0	0		322.35	322.35	3	2	26.7
6976	2	127	51.7	1	2.75	18	1	0			0.1	3.11	1	1	0	296.48	296.48	2	1	42.1
6980	2	118	50.1	1	2.75	12	1	0			0.1	3.12	1	1	0
7654	1	67	41.5	1	3.25	12	1	1			0.1	3.13	1	1	0	417.1	417.1	4	2	46.2
7703	1	68	11	1	3	12	1	1			0.1	3.13	1	1	0	-55.59				11.7
7825	1	63	28.4	1	3	18	1	1			0.1	3.13	0	0		289.57	289.57	2	1	28.7
7483	1	64	41.6	1	2.5	20	1	0			0.1	3.13	0	0		648.74	648.74	6	2	35.1
640	2	121	58	1	2.75		1	0			0.1	3.14	1	1	0	245.11	245.11	2	1	51.5
7418	1	61	40.1	1	2.75	10	1	0			0.1	3.15	1	1	0	619.53	619.53	6	2	43.2
7642	1	142	40.4	2	3	15	1	1			0.180991	3.15	0	0
6964	2	121	52.3	1	2.75		1	1			0.1	3.16	1	1	0	445.21	445.21	4	2	55.7
7354	1	80	25.3	1	4.25	10	1	1			0.1	3.18	1	1	0	320.67	320.67	3	2	18.6
5869	2	82	35	1	3	11	1	0			1.45	3.18	0	0		212.94	212.94	2	1	20.8
654	2	75	42.7	1	3		1	1				3.18	1	1	0	730.25	730.25	6	2	40.6
631	2	167	49.2	3	3.25	12	1	1			1.35	3.19	0	0		246.63	246.63	2	1	32.7
7663	1	77	45.8	1	3	12	1	1			0.1	3.19	0	0		437.97	437.97	4	2	37.1
5360	2	62	12.5	1	3	12	1	1			0.246	3.2	1	1	0	348.03	348.03	3	2	12.7
6980	2	76	51.8	1	2.5	13	1	1			1.22	3.21	0	0		225.6	225.6	2	1	67.9
7167	2	119	46.3	1	2.5	10	1	1			0.1	3.22	1	0	1	337.91	337.91	3	2	46.3
7748	1	63	42.4	1	2.25	10	1	1			0.1	3.22	0	0		354.94	354.94	3	2	38.8
5910	2	80	46	1	2.75	13	1	0			0.1	3.22	0	0		261.44	261.44	2	1	44.5
697	2	120	38.9	1	3.25	14	1	1			0.1	3.22	0	0		260	260	2	1	27.8
7649	1	62	44.8	1	2.75	10	1	1			0.114381	3.22	1	1	0	536.28	536.28	5	2	49
723	1	99	45.5	1	3.5	12	1	1			0.624	3.22	0	0		106.78	106.78	1	1	47.2
6679	2	253	21.2	5	3.25	12	1	1			0.202	3.23	0	0		254.81	254.81	2	1	22.8
6000	2	64	69.9	1	3	20	1	0			0.112124	3.24	0	0		378.41	378.41	3	2	64.8
968	1	145	43.5	3	3	10	1	1			0.1	3.25	0	0		253.85	253.85	2	1	36.3
5228	2	119	33.6	1	2.75	10	1	0			0.1	3.25	0	0		319.23	319.23	3	2	33.8
524	2	82	66.5	1	3	13	1	1			0.149539	3.25	1	1	0	146.89	146.89	1	1	47.4
1168	2	177	52.2	3	3	13	1	1			0.233	3.25	1	1	0	316.9	316.9	3	2	40.2
721	1	73	29.5	1	3	10	1	1			0.1	3.26	0	0		355.93	355.93	3	2	33.9
7436	1	131	53.5	2	3	10	1	0			0.1	3.26	1	1	0	387.68	387.68	3	2	61.2
7575	1	69	40.4	1	2.75	12	1	1			0.1	3.26	0	0		396.52	396.52	3	2	45
7371	1	60	47.2	1	2.75	10	1	0			0.1	3.29	1	1	0	461.94	461.94	4	2	39.9
1162	2	144	24.3	2	3	10	1	1			0.1	3.29	1	1	0	262.23	262.23	2	1	15.5
7720	1	61	48.8	1	2.75	10	1	0			0.1	3.29	1	1	0
6543	2	158	22.9	2	2.75		1	1			0.1	3.3	0	0		501.19	501.19	5	2	16.5
345	2	146	40.2	2	3		1	1			0.1	3.3	0	0		283.43	283.43	2	1	33.8
966	1	75	46.1	1	3	20	1	1			0.1	3.31	0	0
6759	2	108	59.1	1	3	20	1	0			0.94	3.32	0	0		321.16	321.16	3	2	46.4
5811	2	162	53.2	3	2.75		1	0	2.41	3.02	0.1	3.33	0	0		242.19	242.19	2	1	50.9
7210	1	93	41.1	1	2.25	11	1	1			0.1	3.34	1	1	0	418.03	418.03	4	2	45.5
7435	1	187	37.5	3	2.75	12	1	1			0.1	3.34	1	1	0	254.63	254.63	2	1	30
6716	2	95	44	1	3	15	1	0			0.1	3.34	1	1	0	351.27	351.27	3	2	37.8
7644	1	112	52.7	1	3	10	1	1			0.1	3.35	0	0		369.69	369.69	3	2	44.2
7378	1	172	35.9	2	2.75		1	0			0.1	3.36	0	0		406.57	406.57	4	2	26.9
7667	1	71	42.3	1	3		1	0			0.1	3.36	0	0		653.94	653.94	6	2	40.1
4698	2	75	51.9	1	2.75		1	1				3.36	0	0		328.47	328.47	3	2	51.5
7532	1	66	49.7	1	3.25	20	1	1			0.1	3.37	0	0
7073	2	57	52.7	1	2.75	12	1	0			0.1	3.38	1	1	0	430.23	430.23	4	2	57.7
7615	1	72	45.7	1	2.75	15	1	0			0.1	3.38	0	0		505.32	505.32	5	2	48.3
6505	2	72	52.2	1	2.75	15	1	1			0.1	3.4	1	1	0	403.47	403.47	4	2	53.7
1276	1	78	38.5	1	2.75	15	1	0			0.1	3.4	1			106.11	106.11	1	1	39.9
6714	2	72	59.7	1	2.75	20	1	1			1.7	3.4	0	0		165.05	165.05	1	1	55.8
5306	2	74	50.1	1	2.5	10	1	0				3.4	0	0		217.65	217.65	2	1	48
779	2	67	58.2	1	2.75	10	1	1			0.1	3.41	0	0		316.76	316.76	3	2	55.5
7363	1	74	38.7	1	2.75	11	1	1			0.1	3.41	0	0		278.85	278.85	2	1	38
6340	2	159	39.1	2	2.75	11	1	0			0.1	3.41	1	0	1	530.95	530.95	5	2	35.4
7787	1	66	32.8	1	3		1	1			1.2	3.41	0	0		280.31	280.31	2	1	30.5
6348	2	70	53.3	1	3.25	10	1	1			0.1	3.42	0	0		237.79	237.79	2	1	58.2
647	2	58	50.3	1	3	12	1	1			0.1	3.42	0	0		407.93	407.93	4	2	46.5
7002	2	118	57	1	3	12	1	1			0.1	3.43	1	1	0	204.27	204.27	2	1	66.9
7282	1	113	38.1	1	2.75		1	1			0.1	3.43	0	0		476.61	476.61	4	2	35.1
7402	1	162	24.8	3	2.75		1	1			0.1	3.43	1	1	0	332.43	332.43	3	2	34.9
1278	1	183	38.8	4	2.75	15	1	0			0.1	3.44	1	1	0	633	633	6	2	33.6
7052	2	181	20.5	3	4	12	1	1			0.1	3.45	0	0		365.92	365.92	3	2	28.6
5469	2	99	49.2	1	3	15	1	1			0.1	3.45	0	0		-9.88				51.6
6406	2	84	36.5	1	2.75	10	1	0			0.96	3.46	0	0		172.1	172.1	1	1	46.1
7056	1	198	42.3	4	2.75	10	1	0			0.178199	3.46	0	0		431.73	431.73	4	2	41.1
756	1	65	44.6	1	2.75	12	1	0			0.1	3.47	1	1	0	467.77	467.77	4	2	45
7503	1	183	38.3	2	3	20	1	0			0.1	3.47	1	1	0	317.51	317.51	3	2	39.6
1161	2	106	53.3	1	2.75		1	0			0.1	3.47	1	1	0	383.56	383.56	3	2	50.7
6686	2	159	34.7	2	3		0	1			0.1	3.47	0	0		535.33	535.33	5	2	33.4
7859	1	67	34.1	1	3	15	1	0			0.1	3.48	1	1	0	421.61	421.61	4	2	28.3
1087	2	108	52.9	1	2.5		1	1			0.76	3.48	0	0		266.85	266.85	2	1	56.1
6929	2	170	34.8	2	3.25		1	0			0.1	3.5	1	1	0	330.73	330.73	3	2	40.7
972	1	76	28	1	2.75	15	1	1			0.1	3.52	0	0		341.36	341.36	3	2	34.6
545	2	168	42.1	3	2.75	20	1	1			0.1	3.52	0	0		364.97	364.97	3	2	39.8
7644	1	86	51.3	1	2.75	12	1	1			0.132302	3.52	0	0		525.82	525.82	5	2	40.6
5845	2	68	58.1	1	2.75	15	1	1			0.1	3.53	0	0		419.09	419.09	4	2	57.9
7619	1	100	44.4	1	3	15	1	0			0.150178	3.53	1	1	0	191.78	191.78	1	1	57.9
1124	2	82	43.8	1	3	10	1	1			0.1	3.55	1	1	0	260	260	2	1	34
6077	2	93	40.1	1	2.75	12	1	1			0.1	3.55	1	1	0	362.37	362.37	3	2	37.1
6818	2	147	68	2	2.75	12	1	0			0.1	3.55	1	1	0	455.07	455.07	4	2	63.1
7309	1	105	49.7	1	2.75	15	1	1			0.1	3.56	1	1	0	244.13	244.13	2	1	46.4
7820	1	61	39	1	3	10	1	1			0.105513	3.57	1	1	0
7197	1	76	35.9	1	3.25	15	1	0			0.1	3.59	1	1	0	464.29	464.29	4	2	41
7002	2	72	57.1	1	2.75	12	1	1			0.1	3.6	0	0		223.59	223.59	2	1	46
7082	2	80	52.6	1	3.25	12	1	1			0.1	3.6	1	1	0	331.54	331.54	3	2	47.2
7047	2	82	56.4	1	2.75	10	1	0			0.1	3.61	1	1	0	428.69	428.69	4	2	37.9
544	2	116	38.9	1	2.75	15	1	0			0.1	3.61	0	0		311.46	311.46	3	2	40.1
1200	2	71	50.3	1	2.75	12	1	1			0.126556	3.62	1	1	0	630.41	630.41	6	2	52.8
6906	2	87	40.3	1		13	1	0			0.738	3.62	0	0		191.67	191.67	1	1	36.4
6881	2	73	52.6	1	2.75	20	1	1			1.4	3.63	0	0		186.42	186.42	1	1	61.3
986	1	117	41.1	1	3		1	1			0.1	3.64	1	1	0	434.57	434.57	4	2	41
6766	2	115	62.3	1	3.5	18	1	1			0.1	3.65	0	0
594	2	278	20.4	5	3.5		1	0			0.1	3.65	0	0		282.74	282.74	2	1	22.1
358	2	151	44.2	3	3.25	10	1	0			0.1	3.66	0	0		441.12	441.12	4	2	41.7
5032	2	141	27.7	2	2.25	15	1	1			0.153279	3.66	1	1	0	323.45	323.45	3	2	28.1
6113	2	66	64.7	1	2.5	10	1	1			0.1	3.68	1	1	0	517.04	517.04	5	2	51.4
7511	1	78	42.6	1	3.5	13	1	1			0.1	3.68	0	0		505.82	505.82	5	2	44.1
1087	2	150	54	2	2.75	15	1	1			0.1	3.68	0	0		232.28	232.28	2	1	47
7645	1	80	27.4	1	2.75	10	1	1			0.1	3.69	1	1	0	245.16	245.16	2	1	30.2
6734	2	207	33.3	3	3	10	1	1			0.1	3.69	1	1	0	467.4	467.4	4	2	34.8
7347	1	100	49.5	1	3	12	1	1			0.1	3.69	1	1	0	428.04	428.04	4	2	46.4
7697	1	75	36	1	2.75	12	1	1			0.1	3.69	1	1	0	423.67	423.67	4	2	42.3
6964	2	75	61.5	1	2.75	15	1	1			0.182372	3.69	0	0		569.06	569.06	5	2	47.6
6180	2	156	42.1	2	2.5	12	1	0			0.1	3.71	1	1	0	146.09	146.09	1	1	34.5
6424	2	239	40.8	4	3	18	1	0			0.1	3.71	0	0		303.9	303.9	3	2	20.8
5771	2	75	51	1	2.75	15	1	0			0.281	3.72	1	1	0	268	268	2	1	45.7
7426	1	123	47.1	1	3		1	1			1.15	3.73	0	0		283.11	283.11	2	1	46.2
7057	2	112	48.4	1	2.75		1	0			0.1	3.73	0	0
536	2	74	59.5	1	2.75	12	1	1			0.1	3.74	0	0		292.31	292.31	2	1	60.1
6340	2	233	42.4	3	2.75	12	1	1			0.1	3.74	0	0		454.95	454.95	4	2	35.1
7149	1	237	43.9	3	2.75	13	1	0			1.1	3.74	0	0		146.88	146.88	1	1	45.7
977	1	67	45.5	1	2.75	18	1	1			0.1	3.74	0	0		343.36	343.36	3	2	47.5
709	1	119	46.3	1	3	20	1	1			0.1	3.74	0	0		398.17	398.17	3	2	37.4
996	1	67	30.4	1	3	12	1	1			0.1	3.75	1	1	0	282.5	282.5	2	1	30.5
1217	1	258	35.1	4	2.75	12	1	0			0.114928	3.75	0	0		100	100	1	1	25.5
626	2	203	46.8	3	2.75	19	1	0			0.1	3.76	1	0	1	238.1	238.1	2	1	41.2
711	1	60	39.5	1	2.75	20	1	1			0.1	3.76	0	0		327.03	327.03	3	2	41.1
7318	1	122	34.1	1	3.25	10	1	0			0.1	3.77	1	1	0
6770	2	119	51.9	1	2.75	18	1	1			0.1	3.77	0	0		217.78	217.78	2	1	44.8
6058	2	68	55.2	1	3		1	0			0.1	3.77	1	1	0	591.1	591.1	5	2	51.1
8174	1	221	36.4	3	2.75		1	1		7.4	0.13	3.77	0	0		445.55	445.55	4	2	43.5
7068	2	85	38.9	1	3.25	10	1	0			0.1	3.78	1	1	0	289.5	289.5	2	1	38.9
7583	1	125	49.6	1	3	12	1	0			0.1	3.78	1	1	0	522.27	522.27	5	2	46.5
6638	2	130	62.3	2	3.5	10	1	0			0.288	3.78	1	1	0	187.04	187.04	1	1	78.3
7767	1	68	34.8	1	3	12	1	0			0.1	3.79	1	1	0	432.81	432.81	4	2	35.4
7313	1	112	46.7	1	2.75	18	1	1			0.1	3.8	1	1	0	393.09	393.09	3	2	44.3
7111	1	181	20.8	3	2.5		1	0			0.27	3.8	0	0		459.12	459.12	4	2	40.6
1293	1	62	55.4	1	2.75	18	1	0			0.1	3.81	0	0		246.63	246.63	2	1	56.8
6936	2	99	53.8	1	2.75	14	1	1			0.173366	3.81	0	0		153.63	153.63	1	1	51.9
1278	1	109	37.8	1	2.75	13	1	1			0.1	3.82	0	0		561.88	561.88	5	2	36.8
1098	2	222	41.4	4	3.25	15	1	0			0.584	3.82	0	0		402.11	402.11	4	2	42.6
7537	1	101	52.4	1	3	14	1	1			0.1	3.83	1	1	0	292.24	292.24	2	1	49.3
7278	1	221	28.5	4	3	20	1	0				3.83	0	0		488.27	488.27	4	2	24.2
6554	2	110	61.1	1	2.75	10	1	1			0.1	3.84	0	0		336.99	336.99	3	2	55.5
6681	2	117	55.5	1	3.5	20	1	1			0.1	3.84	0	0		205.73	205.73	2	1	53.8
7415	1	70	36.7	1	3	10	1	1			0.1	3.85	0	0		14.74				40.3
7689	1	69	39.1	1	3.5	12	1	1			0.1	3.85	1	1	0	464.09	464.09	4	2	41.6
736	1	141	49.9	2	2.75	15	1	1			0.1	3.85	0	0		389.05	389.05	3	2	45.3
7581	1	65	36	1	3	18	1	1			0.1	3.85	1	1	0
5908	2	181	30.4	3	2.75	12	1	1			0.1	3.86	0	0		598.2	598.2	5	2	28.5
7143	2	76	50	1	3.25	15	1	0			1.04	3.86	0	0		499.49	499.49	4	2	40.4
1218	1	267	56	6	3.25	12	1	0			0.1	3.87	0	0		306.81	306.81	3	2	44.9
7324	1	144	53.2	2	2.75	12	1	1			0.1	3.87	1	1	0	293.14	293.14	2	1	54.9
997	1	63	43.1	1	3	20	1	0			0.140282	3.87	0	0		370.56	370.56	3	2	38.4
5378	2	122	54.7	1	2.5		1	0				3.88	0	0		270.51	270.51	2	1	53.8
7635	1	78	43	1	2.75	10	1	0			0.1	3.89	1	1	0	425.46	425.46	4	2	47.3
1253	1	107	46.9	1	2.5	17	1	0			1.2	3.9	0	0		116.05	116.05	1	1	41.8
6993	2	59	60.4	1	2.75		1	0			0.1	3.9	1	1	0	268.71	268.71	2	1	57.8
7193	1	187	41.5	3	3	15	1	1			0.1	3.91	0	0		474.44	474.44	4	2	42.6
7410	1	80	38.6	1	3.25		1	1			0.1	3.93	1	1	0	215.43	215.43	2	1	38.3
982	1	70	42.9	1	2.75		1	1			0.1	3.93	0	0		299.21	299.21	2	1	40.8
7246	1	297	38.5	6	3	15	1	0			0.357	3.93	0	0		-10.73				41.9
762	1	62	31.2	1	2.5	10	1	0			0.1	3.94	0	0		352.35	352.35	3	2	31.6
7178	2	126	31.9	2	2.5	18	1	0			0.1	3.94	0	0		247.95	247.95	2	1	23.3
7018	1	141	26.1	3	4	15	1	0			0.1	3.95	0	0						29.2
1273	1	107	42.3	1	2.75		1	1			0.1	3.95	1	1	0	320.11	320.11	3	2	40.3
7589	1	102	41.5	1	2.5	19	1	1			0.1	3.96	0	0		507.59	507.59	5	2	37.6
5661	2	247	50.7	5	2.75	18	1	0			0.1	3.97	0	0		714.29	714.29	6	2	46.4
1174	2	65	47.2	1	2.75	18	1	0			1.1	3.98	0	0		188.18	188.18	1	1	50.6
971	1	79	39	1	2.75		1	0			0.1	3.98	1	1	0					38.7
6961	2	73	43.3	1	3	18	1	1			0.1	3.99	0	0		530.11	530.11	5	2	42.7
7683	1	75	47	1	3	12	1	1			0.298	3.99	1	1	0	393.87	393.87	3	2	45.7
5884	2	117	50.2	1	2.5	13	1	1			0.1	4.01	0	0		258.42	258.42	2	1	48.9
7680	1	117	48.6	1	3	18	1	1			0.1	4.01	1	1	0	357.62	357.62	3	2	42.9
6399	2	240	19.4	5	3.25		1	1			0.1	4.03	1	1	0	647.69	647.69	6	2	14
6041	2	66	58	1	2.75	12	1	0			0.274	4.03	0	0		362.18	362.18	3	2	57.4
7903	1	99	35.6	2	2.75		1	1		5.77	1.9	4.04	0	0		184.97	184.97	1	1	42.1
7639	1	65	38	1	3	12	1	0			0.1	4.04	0	0		280.63	280.63	2	1	39.7
6945	2	145	61.3	2	2.75	20	1	1				4.04	1	1	0	580.14	580.14	5	2	54.9
6502	2	96	43.3	1	2.75	15	1	0			0.1	4.05	0	0		457.78	457.78	4	2	50.3
7382	1	73	38.6	1	3	10	1	1			0.1	4.11	1	1	0	470.21	470.21	4	2	25.4
6382	2	120	48.4	1	3	12	1	1			0.1	4.11	1	1	0	539.13	539.13	5	2	36.9
6554	2	149	51.4	2	3	15	1	1			0.9	4.11	0	0		148.26	148.26	1	1	55.6
7521	1	140	52.3	2	3	10	1	1			0.1	4.12	1	1	0	314.34	314.34	3	2	48.1
1222	1	245	48.5	5	2.75		1	1			0.1	4.12	0	0		425.97	425.97	4	2	48.2
7614	1	75	43.4	1	3	15	1	0			0.1	4.13	1	1	0
7659	1	71	39.3	1	2.75	17	1	1			0.1	4.13	1	1	0	283.33	283.33	2	1	46.4
7575	1	111	47.7	1	3	18	1	1			0.1	4.13	1	1	0
568	2	292	35.2	5	3.25	20	1	0			0.1	4.14	0	0		272.52	272.52	2	1	32.6
979	1	74	43	1	2.75		1	0			0.1	4.16	0	0
7459	1	118	52.4	1	2.75	12	1	0			0.1	4.18	1	1	0	340.38	340.38	3	2	51.7
1074	2	84	49.9	1	2.75		1	0			0.1	4.18	0	0		291.91	291.91	2	1	54.3
6463	2	77	45.3	1	2.75		1	1			0.1	4.2	0	0		426.67	426.67	4	2	47.4
6107	2	64	37.5	1	3.25	12	1	1			0.202	4.24	1	1	0	104.6	104.6	1	1	39.5
7519	1	74	41.8	1	2.75	10	1	0			0.1	4.25	0	0		348.34	348.34	3	2	41.3
7643	1	67	37.9	1	3	10	1	0			0.1	4.25	0	0		269.06	269.06	2	1	46.7
6252	2	77	50.8	1	3.5	18	1	1			0.1	4.26	0	0		329.82	329.82	3	2	46.5
7598	1	76	45.1	1	2.75	10	1	1			0.123524	4.26	0	0		270.74	270.74	2	1	48.8
972	1	125	29.7	1	3	18	1	1			0.1	4.3	0	0		378.35	378.35	3	2	28.1
7263	1	244	38.4	6	2.75	20	1	1			0.122087	4.32	1	0	1	-100
6850	2	70	57	1	3	15	1	1			0.1	4.33	0	0		351.28	351.28	3	2	52.9
7590	1	77	39.2	1	3.25	20	1	0			0.1	4.33	1	1	0	324.1	324.1	3	2	40.2
6876	2	77	36.9	1	2.75	10	1	1			0.1	4.35	1	1	0	354.87	354.87	3	2	30.9
6436	2	57	58.6	1	3	12	1	1			0.1	4.36	1	1	0	261.49	261.49	2	1	63
6455	2	151	60.2	2		12	1				0.1	4.36	1	1	0	226.43	226.43	2	1	47
5879	2	108	58.9	1	2.75	20	1	1			0.1	4.36	1	1	0	500	500	5	2	51.2
6382	2	81	43.4	1	3		1	1			0.1	4.36	0	0		-1.12
6380	2	226	37.8	4	3.5	10	1	1			0.21	4.36	0	0		436.05	436.05	4	2	39.1
644	2	61	53	1	3	12	1	1			0.232	4.37	1	1	0	255.02	255.02	2	1	50.9
611	2	64	66	1	3.25	18	1	1			0.1	4.39	0	0		235.53	235.53	2	1	58.7
7044	1	205	40.1	3	2.75	20	1	0				4.39	0	0		423.67	423.67	4	2	35.5
7447	1	148	54.5	2	3	10	1	1			0.1	4.41	1	1	0	286.06	286.06	2	1	51.3
6789	2	158	44.7	4	3	15	1	1			0.1	4.41	1	1	0	535.88	535.88	5	2	45.9
7794	1	62	43	1	2.75	15	1	0			0.104371	4.41	0	0		290.36	290.36	2	1	42
7584	1	144	48.7	2	2.75	20	1	0			0.1	4.42	0	0
6548	2	74	76.6	1	3	15	1	1			0.1	4.43	0	0		311.44	311.44	3	2	74.8
6793	2	99	58.3	1	3	15	1	1			0.1	4.47	0	0		392.95	392.95	3	2	51
7414	1	81	43.4	1	2.75	15	1	1			0.1	4.47	1	1	0	287.12	287.12	2	1	38.4
7611	1	77	48.3	1	2.5	12	1	1			0.1	4.48	1	1	0	326.56	326.56	3	2	47.4
6309	2	61	55.9	1	3	15	1	0				4.51	1	1	0	106.41	106.41	1	1	62
5555	2	152	46.8	2	3		1	0				4.52	0	0		385.53	385.53	3	2	35.8
7404	1	124	55.8	2	2.75	18	1	1			0.1	4.54	1	1	0	405.42	405.42	4	2	53.1
7561	1	100	48.3	1	2.75	15	1	0			0.1	4.56	0	0		444.19	444.19	4	2	36.9
7290	1	125	49	1	2.75	18	1	1			0.1	4.56	0	0		331.88	331.88	3	2	50
630	2	62	54.8	1	3	10	1	0			0.1	4.6	1	1	0	455.47	455.47	4	2	50
7103	1	265	42.3	5	3	13	1	0			0.1	4.6	0	0		464.14	464.14	4	2	34.7
1285	1	123	29.4	2	3.5	13	1	0			0.1	4.6	0	0		397.8	397.8	3	2	31.5
7588	1	167	39.9	2	2.75	15	1	0			0.1	4.6	1	1	0	363.52	363.52	3	2	34.2
6380	2	177	48.6	3	3.25	18	1	1			0.1	4.63	0	0		734.51	734.51	6	2	40.1
7300	1	103	41.1	1	3		1	1			0.1	4.65	0	0		285.2	285.2	2	1	36.6
1131	2	147	44.7	3	2.75		1	0	6.5	4.65	0.1	4.66	1	1	0	422.09	422.09	4	2	37.1
6136	2	71	59.7	1	4	17	1	1			0.1	4.66	1	1	0	360	360	3	2	56.8
6488	2	184	58.7	3	3		1	1			0.1	4.66	0	0		329.17	329.17	3	2	58.9
652	2	70	46.3	1	3	20	1	1			0.285	4.67	0	0		483.33	483.33	4	2	45.3
7322	1	75	47.7	1	2.5	20	1	1			0.1	4.69	0	0		216.39	216.39	2	1	48.1
7422	1	62	37.2	1	3.5	10	1	1			0.214	4.69	1	1	0	498.56	498.56	4	2	36.4
7613	1	119	38.7	1	3	10	1	1			0.1	4.71	0	0		399.44	399.44	3	2	36.5
6504	2	102	47.8	1	3.25	20	1	0			0.1	4.71	1	1	0	335	335	3	2	47.3
5884	2	159	46.8	2	2.75	12	1	1			0.1	4.73	1	1	0	352.23	352.23	3	2	42.9
802	1	177	39.3	2	3	14	1	1			0.1	4.74	1	1	0	291.85	291.85	2	1	41.8
6686	2	110	34.4	1	2.75	12	1	1			0.1	4.75	0	0		587.65	587.65	5	2	28
1252	1	149	52.7	3	3	12	1	0			0.1	4.78	0	0		329.31	329.31	3	2	47.8
6472	2	78	49	1	3.5	20	1	0			0.1	4.8	0	0		538.83	538.83	5	2	46.6
6868	2	296	44.5	6	2.5		1	1	1.75	8.9	0.1	4.82	0	0		334.12	334.12	3	2	48.3
7124	2	68	40.5	1	2.5	18	1	0			0.1	4.82	0	0		251.84	251.84	2	1	43
6831	2	71	47.8	1	3		1	0			1.1	4.82	0	0		139.86	139.86	1	1	51.5
6791	2	219	25.6	4	2.75		1	0			0.545	4.82	0	0		24.42				34.7
684	2	61	52.4	1	3	15	1	1			0.115772	4.84	1	1	0	603.91	603.91	6	2	48.3
1227	1	233	43	4	3		1	1			0.1	4.88	1	1	0	462.44	462.44	4	2	31.4
1177	2	76	58.3	1	2.75		1	0			0.1	4.88	1	1	0	551.67	551.67	5	2	51.5
6115	2	175	46.8	2	2.5	18	1	0			0.132667	4.88	1	0	1	171.69	171.69	1	1	51.6
1156	2	82	44.8	1	3	14	1	1			0.1	4.9	1	1	0	424.47	424.47	4	2	45.7
7323	1	64	47.2	1	2.75	10	1	0			0.138504	4.91	0	0		343.89	343.89	3	2	46
6723	2	78	57.8	1	2.75	15	1	0			0.1	4.93	1	1	0	269.86	269.86	2	1	54.3
6258	2	89	26.1	1	4.25	15	1	1			0.1	4.94	0	0		341.13	341.13	3	2	28
7048	2	97	34.5	1	3.25		1	0			0.1	4.95	0	0		365.79	365.79	3	2	25.3
7085	2	171	39.1	4	3		1	1	13.56	1.67	1.17	4.97	0	0		295.11	295.11	2	1	33.1
7625	1	78	42.7	1	2.75	10	1	0			0.1	4.97	1	1	0	454.88	454.88	4	2	42.7
5717	1	173	47	5	3		1	1	8.37	11.44	1.06	4.99	0	0		220.24	220.24	2	1	56.3
6507	1	79	43.4	2	2.75		1	0	13.56	3.96	0.1	4.99	0	0		308.39	308.39	3	2	56.8
7010	2	171	58.4	2	2.75		1	1			0.1	4.99	0	0		395.12	395.12	3	2	50
7303	1	81	46.9	1	2.75	12	1	1			0.25	5	1	1	0	466.28	466.28	4	2	35.9
7542	1	146	57.9	2	2.75	10	1	0			0.1	5.01	1	1	0	197.67	197.67	1	1	61.1
6018	2	62	44	1	2.75		1	1			0.219	5.01	0	0		174.59	174.59	1	1	49.4
7386	1	74	39.7	1	3	14	1	0			0.1	5.03	1	1	0	421.9	421.9	4	2	39.1
7370	1	77	38.3	1	3	15	1	1			0.1	5.03	1	1	0	331.6	331.6	3	2	40.7
7552	1	75	41.9	1	3	20	1	1			0.1	5.05	0	0		265.13	265.13	2	1	43.3
7426	1	74	44.8	1	3	12	1	1			0.1	5.1	0	0		304.23	304.23	3	2	42.8
901	1	202	28.4	3	3	18	1	0			0.288	5.1	1	1	0	236.9	236.9	2	1	38.2
875	2	65	52.7	1	3		1	0	0.27	1	0.56	5.11	0	0		226.82	226.82	2	1	53.1
5757	2	143	45.7	2	2.75	15	1	0			0.1	5.11	0	0		358.54	358.54	3	2	28.4
7227	1	78	40	1	2.5	20	1	1			0.1	5.12	1	1	0	342.95	342.95	3	2	35.9
7292	1	60	45.4	1	3		1	1			0.1	5.12	1	1	0	484.04	484.04	4	2	47.4
6385	2	65	61	1	3.5	15	1	1			0.150862	5.14	0	0		389.3	389.3	3	2	60.1
1280	1	154	49.1	2	3.5		1	0			0.485	5.14	1	1	0	295.69	295.69	2	1	49.2
6606	2	65	23.6	1	3	20	1	1			0.78	5.15	0	0		175.46	175.46	1	1	25.5
1155	2	103	52.6	1	2.75		1	0			0.1	5.15	1	1	0	304.76	304.76	3	2	50.6
1181	2	66	51.4	1	2.75	12	1	1			0.1	5.18	1	1	0	403.93	403.93	4	2	57.4
8062	1	74	45.2	1	2.75		1	1			0.1	5.19	0	0		389.82	389.82	3	2	34.2
6671	2	169	40.9	3	3.25	20	1	0			0.534	5.2	1	1	0	317.5	317.5	3	2	36.1
7010	2	115	46.6	1	2.75		1	1			0.1	5.21	0	0		429.08	429.08	4	2	49.4
775	2	65	36.9	1	3.25		1	1			0.1	5.21	1	1	0	528.1	528.1	5	2	34.8
1275	1	83	27.1	1	3.25	12	1	0			0.1	5.25	0	0		327.63	327.63	3	2	28.6
7200	1	83	40.8	1	2.25		1	1			0.1	5.25	1	1	0	415.82	415.82	4	2	37.5
1261	1	160	42.8	3	3		1	0			0.1	5.28	0	0		456.25	456.25	4	2	39.7
597	1	187	51.8	4	2.75		1	0		4.3	0.1	5.29	1	1	0	323.81	323.81	3	2	37.5
6959	2	151	40.7	2	3.25	15	1	1			0.1	5.31	1	1	0	234.75	234.75	2	1	39.9
968	1	99	38.8	2	3		1	1			0.99	5.32	0	0		233.23	233.23	2	1	35.2
1127	2	66	58.9	1	2.75		1	1	0.99	1.87	0.88	5.35	1	1	0	252.76	252.76	2	1	44.9
6802	2	168	56.2	3	3	18	1	0			0.1	5.38	0	0
7573	1	78	35.5	1	3.25	13	1	1			0.25	5.4	1	1	0	403.79	403.79	4	2	30.2
7144	2	68	47.6	1	2.5	10	1	1			0.275	5.4	0	0		157.45	157.45	1	1	48.1
1280	1	105	38.5	1	2	12	1	0			0.334	5.42	0	0		316.2	316.2	3	2	35.6
7290	1	76	42.5	1	3	10	1	1			0.1	5.48	0	0		361.11	361.11	3	2	41.9
7352	1	152	49.8	2	2.75	15	1	1			0.1	5.49	0	0		377.36	377.36	3	2	41.8
7512	1	74	40	1	3	18	1	1			0.1	5.49	0	0
5888	1	67	53.8	1	2.75		1	0	0.67	5.47	0.1	5.56	1	1	0	19.59				27.9
6936	2	141	52.6	2	2.75	20	1	1			0.1	5.57	0	0		216.03	216.03	2	1	51.9
7173	2	65	49.6	1	3	10	1	1			0.1	5.64	0	0		410	410	4	2	50.9
7088	2	94	40.9	1	3.5		1	0			0.307	5.69	1	1	0	525.63	525.63	5	2	27.7
709	1	77	42.4	1	3		1	1			0.1	5.75	0	0		397.08	397.08	3	2	40.8
6959	2	102	45.2	1	3.5	15	1	1			0.1	5.78	0	0		371.18	371.18	3	2	51
7061	1	70	64.7	1	2.75		1	0	0.79	5.66	0.15	5.81	1	1	0	371.01	371.01	3	2	21.7
7484	1	57	43.8	1	2.75	15	1	1				5.82	0	0		547.47	547.47	5	2	45.3
1292	1	108	44.4	1	2.75	10	1	1			0.1	5.83	1	1	0	257.14	257.14	2	1	41.1
6454	2	106	61.2	1	3	12	1	0				5.83	0	0		256.3	256.3	2	1	59.3
7183	1	199	54.3	4	3.25		1	0			1	5.85	0	0		229.52	229.52	2	1	50.3
7352	1	110	39.8	1	2.75		1	1			0.1	5.88	0	0		303.16	303.16	3	2	45.2
6715	2	154	23.2	3	3	18	1	0			0.1	6.01	0	0		356.32	356.32	3	2	25.5
7314	1	109	50.3	1	2.75	10	1	0			0.1	6.02	0	0		207.19	207.19	2	1	48.3
7474	1	97	45.2	1	3	15	1	0			1.1	6.02	0	0		145.7	145.7	1	1	29.7
1220	2	202	56.4	4	2.75		1	1	8.03	2.39	0.1	6.1	0	0		283.33	283.33	2	1	57.6
7969	2	116	60	2	2.25		1	1	3.98	5.46	0.19	6.12	0	0		452.94	452.94	4	2	33.9
1160	2	74	52.2	1	3	10	1	1			0.1	6.14	1	1	0	436.1	436.1	4	2	55
7046	2	148	53.9	2	2.75	12	1	0			0.1	6.16	1			490.97	490.97	4	2	46.4
6807	2	135	43.9	1	2.75	12	1	1			0.117482	6.19	1	1	0
794	1	65	48.6	1	3		1	1		2.43	0.1	6.23	0	0		250.39	250.39	2	1	49.5
7349	1	71	52.1	1	3.25		1	1			0.35	6.28	0	0		494.08	494.08	4	2	52.8
8048	2	75	49.8	1	3.25		1	0	0.26	2.1	0.1	6.3	0	0		386.51	386.51	3	2	24.6
6774	2	109	61.3	1	2.75	11	1	1			0.1	6.3	1	1	0	433.01	433.01	4	2	54.1
532	1	173	38.8	5	3		1	1		1.27	1.05	6.33	0	0		176.36	176.36	1	1	46
6881	2	122	49.9	1	2.75	10	1	1			0.1	6.33	0	0		253.64	253.64	2	1	53.8
7640	1	73	44.7	1	2.75		1	0	3.05	1.35	0.1	6.38	0	0		360.08	360.08	3	2	26.1
6945	2	99	57.7	1	2.75		1	1			0.1	6.45	0	0		266.21	266.21	2	1	53.8
7300	1	145	47.5	2	3	15	1	1			0.1	6.53	1	1	0	439.13	439.13	4	2	47.2
7110	1	215	53.9	4	2.75	18	1	0			0.1	6.55	1	1	0	326.13	326.13	3	2	56.9
5726	2	154	68.3	2	3	20	1	0			0.1	6.61	0	0		536.36	536.36	5	2	54.7
6762	2	175	38	3	2.75		1	0		2.08	0.1	6.75	0	0
896	1	274	49.4	2	3.25	12	1	0			0.1	6.78	1	1	0	414.69	414.69	4	2	43.4
7149	1	279	49	4		15	1				0.118371	6.96	0	0		532.26	532.26	5	2	40.8
6484	2	142	42.1	2	2.75		1	0	0.04	3.05	0.11	7.13	1	1	0	104.88	104.88	1	1	65.3
6936	1	269	34	6	3.5		1	1		6.71	1.05	7.17	0	0		126.79	126.79	1	1	35
7874	1	154	46.3	3	2.75		1	0	0.63	7.25	0.1	7.33	1	1	0	498.78	498.78	4	2	49.4
1237	1	159	59.4	2	3		1	0			0.1	7.65	1	1	0	355.4	355.4	3	2	56.6
776	1	118	42.3	2	3		1	1	13.56	6.93	0.1	7.72	1	1	0	234.06	234.06	2	1	54.5
5845	1	65	39.8	1	3.5		1	1		4.48	0.1	7.72	0	0		396.05	396.05	3	2	28
7222	2	123	37.2	2	2.75		1	0	0.01	2.05	1.06	7.74	0	0		171.98	171.98	1	1	53.3
7143	2	182	33.6	4	3		1	1		2.07	0.1	7.89	0	0		680.84	680.84	6	2	26
6950	2	140	44.8	4	3.25		1	0			0.1	8.2	0	0		690.54	690.54	6	2	39.5
1233	1	64	35.5	1	3		1	1	6.8	2.9	0.12	8.29	1	1	0	248.39	248.39	2	1	65.2
703	1	60	33.6	1	2.5		1	0			0.1	8.36	0	0		462.16	462.16	4	2	37
8239	1	128	42.5	3	3		1	1	13.56	1.47	0.1	8.4	1	1	0	233.73	233.73	2	1	24.7
7470	1	231	29.9	5	3		1	1		8.72	0.1	8.46	0	0		345.81	345.81	3	2	42.1
7186	1	131	43.9	3	2.75		1	0		2.72	0.1	8.51	1	1	0	391.41	391.41	3	2	51.1
1250	1	143	40.7	2	2.75	18	1	1				8.53	1	1	0	434.78	434.78	4	2	42.9
7706	1	156	35.4	3	2.25		1	0	0.5	3.27	0.13	8.55	0	0		181.91	181.91	1	1	40.2
8203	1	99	37.3	2	3.25		1	1		2.98	0.1	8.88	0	0		280.61	280.61	2	1	41.8
7107	2	77	56.6	2	2.75		1	0			0.1	8.94	0	0		354.39	354.39	3	2	33
514	2	133	66	3	2.75		1	1	13.56	5.24	0.1	9.02	0	0		277.88	277.88	2	1	47.9
904	1	147	59.3	3	2.75		1	0	0.65	8.1	0.1	9.13	0	0		362.57	362.57	3	2	49.9
612	1	99	49.1	2	3		1	0		8.89	0.1	9.79	1	1	0	380.53	380.53	3	2	64.9
7927	2	219	52.2	4	3.25		1	0	0.93	4.62	0.1	9.96	1	1	0	104.32	104.32	1	1	59.2
5617	2	180	50.7	3	2.75		1	0		11.49	0.11	10.35	1	1	0	283.33	283.33	2	1	56.4
8087	1	64	44.8	1	2.75		1	0	0.05	7.1	0.53	10.64	1	1	0	355.1	355.1	3	2	45.1
4568	1	89	38.3	2	2.75		1	0	0.19	3.09	0.13	10.96	0	0		341.38	341.38	3	2	25.9
7232	1	74	45.5	1	3		1	0	1.81	7.35	0.1	11.22	1	1	0	82.21				33.5
6982	2	184	29.3	4	2.5		1	1	10.25	3.05	0.1	11.44	0	0		217.86	217.86	2	1	20.1
7270	2	73	60.8	1	2.75		1	0	0.3	1.84	0.14	11.47	0	0		315.28	315.28	3	2	53.5
7721	2	97	56	2	2.75		1	1	8.21	10.96	0.1	11.57	1	1	0	606.15	606.15	6	2	33.2
529	2	118	48.9	3	2.75		1	0	0.99	10.01	0.1	12.88	1	1	0	632.04	632.04	6	2
5741	2	103	58.8	2	2.75		1	1		4.12	0.1	13.05	0	0		234.87	234.87	2	1	35.2
814	2	161	32	3	3			0		1	0.1		1	1	0	250	250	2	1	62.3
7625	1	84	43.2	2	3			1		2.91	0.1		0	0		463.05	463.05	4	2	50.6
5985	1	86	33.7	2	3			0		3	0.1		0	0		304.4	304.4	3	2	64.6
787	2	64	68	1	2.5			0			1.25		0	0		177.23	177.23	1	1	18.7
877	1	71	41.7	1	2.75			1		1	0.1		0	0		240.19	240.19	2	1	47
1101	2	147	53	3	2.75			1	4.12	1	0.1		0	0		281.46	281.46	2	1	51
5048	2	100	54.4	3	2.75			0	0.81	1	1.01		0	0		114.04	114.04	1	1	40.9
7992	1	103	54.4	2	2.75			1		1.49	1.12		0	0		167.02	167.02	1	1	43.7
747	2	64	43.7	1	3			0		8.85	0.1		1	1	0	425.93	425.93	4	2	53.1
7960	1	235	47.1	5	3			0	3.07	2.01	1.12		0	0		113.44	113.44	1	1	21.3
6692	2	108	41.2	2	2.5			1	0.46	2.58	0.1		0	0		403.98	403.98	4	2	18.6
8162	1	137	47.5	3	3			0		3.01	0.1		0	0		341.28	341.28	3	2	46.9
7988	1	143	48.3	4	2.75			0	0.65	3.4	0.1		1	1	0	368.21	368.21	3	2	40.3
7762	2	182	41	3	2.75			1		1	0.1		0	0		292.9	292.9	2	1	28.7
5932	1	155	54.2	3	2.75			0	0.01	1	0.1		0	0		226.32	226.32	2	1	21.7
7912	2	155	46.7	3	2.75			0	6.87	1	0.1		0	0
7169	2	230	42.6	5	2.5			0	0.2	5.12	0.1		0	0		361.31	361.31	3	2	18.7
834	1	229	41.9	5	2.75			1	1.81	4.89	0.1		0	0		341.07	341.07	3	2	50.8
6478	1	100	51.8	2	2.75			1	11.05	5.49	0.1		1	0	1	359.36	359.36	3	2	33.3
6703	1	176	54.2	4	2.75			0		2.87	0.1		0	0		-8.42				50.3
7380	2	98	47.1	2	2.5			1		5.24	0.1		0	0		539.1	539.1	5	2	31
799	2	227	31.4	5	2.25			0			0.1		0	0		389.57	389.57	3	2	21.7
6936	2	145	56.4	3	2.75			1			1.2		0	0		100.8	100.8	1	1	35.3
6113	2	163	51.3	4	2.5			1	5.54	1.37	0.1		0	0		202.7	202.7	2	1	16.2
7905	2	173	46.8	4	2.5			1	6.11	1.56	0.1		0	0		259.56	259.56	2	1
7235	2	163	52.8	3	3.25			1	3.28	1.86	0.1		0	0		271.75	271.75	2	1	36.4
702	1	114	43.3	2	2.75			1	9	2	0.1		0	0		259.9	259.9	2	1	11.1
7539	2	81	62	1	2.5			0	0.01	2.53	0.1		0	0		385.47	385.47	3	2	62
7844	1	185	55.8	5	2.5			1		2.58	0.1		0	0		10.55				56.5
1184	2	116	24.9	2	2.75			0	0.56	4.3	0.1		1	1	0	404.03	404.03	4	2	27.9
6055	2	198	48	4	2.5			0		1.51	0.1		0	0		277.63	277.63	2	1	33.7
7517	2	92	45.6	3	3			1	1.19	8.06	0.1		0	0		392.86	392.86	3	2	50.1
7009	1	68	50.6	1	2.75			0		11.82	0.1		1	1	0	281.82	281.82	2	1	55.2
6866	2	91	26.3	1	2.5			0			0.1		1	1	0	245.1	245.1	2	1	43.4
6591	2	108	48.9	2	2.5			1			0.1		0	0		400.84	400.84	4	2	61.7
7187	2	138	57.7	2	2.75			0			0.1		1	1	0	402.08	402.08	4	2	57.7
532	2	170	48.9	4	2.75			1			0.1		0	0		215.97	215.97	2	1	48.8
7188	2	196	50.5	4	2.75			0	0.32	1	0.1		1	1	0	277.83	277.83	2	1	46.5
7519	1	148	66.8	3	2.5			0		1.13	1.4		0	0		188.28	188.28	1	1	37.8
6674	1	248	35.8	4	2.75			0		1.28	0.1		0	0
798	1	142	25.9	3	2.75			0	1.26	2.05	0.1		0	0		350.44	350.44	3	2	65.6
1277	1	172	56.7	5	2.75			1	1.77	2.07	0.1		0	0		298.54	298.54	2	1	53.7
5772	1	120	43.8	3	2.75			0	6.93	3.46	0.1		1	1	0	452.97	452.97	4	2	53.2
5482	1	72	49	1	3			0		3.83	0.1		1	1	0	227.75	227.75	2	1	48
7812	2	91	71.6	2	2.75			1	6.39	4.02	0.1		0	0		231.51	231.51	2	1	36.9
812	2	76	21.2	1	3.5			1	12.97	13.77	1.14		0	0		158.02	158.02	1	1	43.5
569	2	227	26.9	5	3.25			0	0.37	1	0.76		0	0		197.6	197.6	1	1	48.9
6367	1	265	41	6	3			1		1	0.1		0	0		243.29	243.29	2	1	70.3
7396	2	230	43.2	6	2.75			0	3.68	1.78	0.1		0	0		290.58	290.58	2	1	28.4
6878	1	273	41.1	5	2.5			0	0.22	2.38	0.1		0	0
7175	2	67	61	1	2.5			1	8.25	2.79	0.1		0	0		434.7	434.7	4	2	76.6
862	1	67	56.7	1	2.5			1		4.72	0.1		0	0		17.5				55.4
6782	1	250	43.9	3	3			1		5.72	0.1		0	0		287.72	287.72	2	1	22.9
7679	2	143	58.1	3	2.75			1	3.93	5.72	0.1		0	0		410.61	410.61	4	2	45.5
8056	2	64	54.1	1	3			0		6.33	0.1		0	0		327.7	327.7	3	2	35.4
5569	1	104	51.1	1	2.5			0	2.36	6.5	0.9		0	0		148.76	148.76	1	1	39.9
7268	2	74	45.1	1	2.75			0	0.57	2.25	0.1		0	0		280.29	280.29	2	1	35.6
8112	2	121	47.5	3	2.75			1	13.56	7.56	0.1		1	1	0	306.76	306.76	3	2	47.6
7662	2	151	18.9	4	2.75			1		7.7	0.1		0	0		387.22	387.22	3	2	29.5
7009	2	111	41.5	5	3			0			1.15		0	0		296.37	296.37	2	1	48.9
7290	2	293	40.3	6	2.5			0			0.1		1	1	0	212.39	212.39	2	1	39.7
7926	2	186	28.7	4	4			0		1	0.1		1	1	0	244.26	244.26	2	1	43.9
7278	2	115	61.2	3	3			0	3.19	8	0.1		1	1	0	311.54	311.54	3	2	29.8
7768	2	65	24.5	1	3.25			0	4.31	1	0.1		1	1	0	247.2	247.2	2	1	55.5
6246	2	85	46.8	1	2.25			0	5.85	10	0.1		1	1	0	341.36	341.36	3	2	34.6
7625	2	64	39.3	1	2.5			0	0.03	6.12	0.1		1	1	0	384.47	384.47	3	2	44.1
6483	2	185	38	4	2.75			0		2.18	0.1		0	0
8088	2	96	21.9	2	2.25			0	0.06	5.98	0.1		0	0		387.04	387.04	3	2	45.4
8000	2	190	28.4	5	2.75			1	1.59	8.32	0.1		1	1	0	293.77	293.77	2	1	39.2
7966	1	67	45.5	1	3.25			1			0.1		1	1	0	344.35	344.35	3	2	47.8
7215	1	65	40.2	1	3			0			0.1		1	1	0
7921	1	64	47.1	1	2.5			0			0.1		0	0		212.29	212.29	2	1	38.9
796	2	64	34.8	1	2.75			0			0.1		1	1	0
1221	2	230	45.6	5	2.75			1	13.56	6.7	0.1		0	0		358.7	358.7	3	2	55.9
6884	2	128	39.8	4	2.75			0	0.63	1.74	0.1		0	0		397.87	397.87	3	2	39.6
7223	2	77	45.7	1	3			1	1.64	2.61	0.1		0	0		372.08	372.08	3	2	37.6
1158	2	116	54.1	2	2.75			0	0.06	2.16	0.1		0	0		294.61	294.61	2	1	34.1
1257	2	149	54.4	3	3			1	4.75	6.2	0.1		0	0		444.27	444.27	4	2	25.5
6408	2	77	49.3	1	2.5			1	9.75	9.86	0.1		1	1	0	363.54	363.54	3	2	51.8
5482	1	164	47.9	4	2.75			0			0.1		1	1	0	268.89	268.89	2	1	30.6
7216	2	82	43.3	1	2.5			1	2.42	1.21	0.89		0	0		153.66	153.66	1	1	45.9
5945	2	90	64.8	2	3			0	1.11	6.22	0.1		1	1	0	353.02	353.02	3	2	48
7419	2	72	42.7	1	3			0	1.81	2.79	1.08		0	0		236.36	236.36	2	1	33.4
6926	2	111	47.3	2	2.75			1	12.32	4.98	1.08		0	0		196.53	196.53	1	1	44.3
7016	2	141	40.6	3	2.75			1	5.37	7.79	0.1		0	0		519.71	519.71	5	2	57.6
7565	1	151	46.5	4	2.75			1	10.43	2.56	0.1		0	0		247.45	247.45	2	1	48
6864	2	66	49.3	1	2.5			1		2.82	0.1		0	0		824.07	824.07	6	2	25.8
7623	2	91	37.7	2	3			1		3.5	1.9		0	0		149.02	149.02	1	1	37.8
7869	1	72	46.3	1	2.75			0	2.36	5.37	0.1		1	1	0	215.28	215.28	2	1	58.1
7141	2	62	33.7	1	3			1	6.93	5.48	0.1		1	1	0	310.46	310.46	3	2	47.8
7780	2	130	52.2	3	2.75			1		10.1	0.1		0	0		367.58	367.58	3	2	51.3
7920	2	103	61.8	2	3			1			0.1		0	0		326.82	326.82	3	2	44.1
6568	2	130	53.7	3	3			1	3.32	1.47	0.1		0	0		72.81				52
1114	2	100	50.4	2	2.75			1	6.36	9.14	0.671		0	0		288.51	288.51	2	1	57.2
715	2	157	52.4	3	2.25			1		10.1	0.1		1	1	0	184.38	184.38	1	1	48.7
6433	1	87	53.3	2	3			1	5.66	10.5	0.1		1	1	0	221.84	221.84	2	1	19.8
7167	2	73	43.5	1	2.5	10	1	1			0.1		0	0		21.59				35.3
7334	1	58	40	1	2.5	10	1	1			0.1		1	0	1	336.88	336.88	3	2	48.9
1138	2	109	39	1	2.75	10	1	1			0.1		1	0	1	163.78	163.78	1	1	29.6
551	2	268	54.2	5	3	10	1	0			1.1		0	0		126.95	126.95	1	1	55.4
7578	1	76	36.8	1	3	10	1	1			0.1		0	0		623.2	623.2	6	2	35.2
7600	1	77	41.8	1	2.75	12	1	1			0.1		1	0	1	280.88	280.88	2	1	39.3
5492	2	80	48.7	1	2.5	12	1	0			0.1		0	0		215.49	215.49	2	1	44.7
7584	1	77	48.1	1	2.75	13	1	1			0.1		0	0		357.06	357.06	3	2	45.5
6929	2	103	41.5	1	3.25	13	1	0			0.1		0	0		417.16	417.16	4	2	44.8
7181	1	162	54.7	3	3.25	15	1	0			0.1		0	0		375	375	3	2	45.7
704	1	71	38.2	1	3	15	1	1			0.1		1	1	0	314.58	314.58	3	2	36.3
5733	2	154	47.8	3	2.75	15	1	1			0.1		0	0		268.64	268.64	2	1	40.4
6630	2	109	20.4	1	3.25	15	1	0			0.1		1	1	0	268.06	268.06	2	1	23.3
6600	2	250	37.6	5	3.5			0			0.1		0	0		572.6	572.6	5	2	29.6
604	2	150	45.4	2	2.5			0			0.1		0	0		440.59	440.59	4	2	45.2
7106	2	71	42.5	1	2.75		0	1			0.1		0	0		348.28	348.28	3	2	46.1
1249	1	166	49.9	3	2.75		1	1			0.1		0	0		244.6	244.6	2	1	45.6
6660	2	82	40.6	1	2.25		0	1			0.1		0	0		2.4				43
6725	2	75	53.4	1	2.5			1			0.1		0	0		67.94				44.3
7101	2	75	65.4	1	2.75		1	0			0.1		1	1	0	258.09	258.09	2	1	53.4
7619	1	79	42	1	3.5		0	1			0.1		0	0		11.39				44.6
678	1	69	29.3	1	2.75		0	0			0.98		0	0		269.7	269.7	2	1	29.7
6732	2	75	57.6	1	3			1			0.1		0	0		286.52	286.52	2	1	61.1
6887	2	72	37.9	1	2.75			1			0.1		0	0		363.54	363.54	3	2	31.2
638	1	186	18.1	4	3			1			0.1		0	0		313.78	313.78	3	2	20.6
818	1	274	48.8	5	3			0			0.1		0	0		609.2	609.2	6	2	42.6
881	1	265	35.3	6	3			0			0.1		0	0		415.08	415.08	4	2	33.9
5389	2	57	52.8	1	3.25			0			0.1		0	0		327.66	327.66	3	2	46.3
7278	1	193	26.9	3	3			0			0.1		0	0		441.9	441.9	4	2	22.5
823	1	296	48.7	6	2.75			1			0.1		0	0		255.78	255.78	2	1	49.4
6353	2	61	57.5	1	2.75			1			0.1		0	0		250	250	2	1	57.5
7346	1	125	50.7	2	3			1			0.1		0	0		-12.76				34.7
5807	2	76	40.5	1	3.25		0	0			0.1		0	0		-8.4				14.4
6432	2	188	51.9	3	3		0	1			0.1		0	0		387.32	387.32	3	2	49.3
7005	2	70	36.6	1	2.75			0			0.671		0	0		274.54	274.54	2	1	31.8
1144	2	61	59.9	1	2.75			1			0.1		0	0		-8.33				56.7
7143	2	118	53.6	2	3			1			0.1		0	0		452.02	452.02	4	2	44.6
768	1	229	47.7	5	3.25			1			0.1		0	0		419.3	419.3	4	2	11.8
7707	1	65	45.5	1	3			0			0.100837		0	0		575.27	575.27	5	2	44.9
7159	2	66	42.7	1	3.5			1		5.99	0.11		1	1	0	329.89	329.89	3	2	35.8
7429	1	251	44.8	5	2.75			1	9.75	8.61	0.11		1	1	0	305.5	305.5	3	2	35.1
7311	1	139	56.1	3	2.75			1		8.88	0.11		0	0		391.72	391.72	3	2	37.8
7314	1	65	20.5	1	2.75			1		9.52	0.11		0	0		216.3	216.3	2	1	32.7
597	1	63	23	2	2.75			0			0.11		0	0		242.72	242.72	2	1	26.3
4817	2	120	49	2	2.75			1	7.93	2.15	0.12		1	1	0	516.9	516.9	5	2	29.6
826	2	146	46.3	4	2.75			0	1.39	2.98	0.12		0	0		154.44	154.44	1	1	24.4
737	2	164	15.6	3	3.75			0			0.12		0	0		15.1				34.4
5830	2	72	49.8	1	2.75			0	0.06	2.87	0.13		0	0		257.5	257.5	2	1	30
807	1	97	34	2	3.25			1	9.25	4.16	0.13		0	0		207.26	207.26	2	1	32.8
984	1	110	68.4	2	3			1			0.13		1	1	0	219.76	219.76	2	1	30.5
998	2	107	47.6	2	3.25			0			0.14		0	0		213.02	213.02	2	1	49.6
8005	2	135	48.2	3	2.5			1			0.14		0	0		348.6	348.6	3	2	38.5
6299	2	66	55.1	1	2.5			1	2.22	6.04	0.15		0	0		381.17	381.17	3	2	59.3
6372	2	108	51.5	2	3		1	0			0.15394		0	0		176.57	176.57	1	1	52
8083	1	72	40.9	1	3.25			0	0.41	1	0.16		0	0		146.51	146.51	1	1	48.1
7427	2	133	25.8	3	3			0			0.16		0	0		286.93	286.93	2	1	45.8
517	1	64	32.8	1	2.75			1			0.17		0	0		233.63	233.63	2	1	64.6
7884	2	194	47.5	5	2.75			0	1.16	8.32	0.18		0	0		179.46	179.46	1	1	34.4
7134	2	111	32.9	2	4			0	1.21	1.82	0.19		0	0
6904	2	74	59.4	1	2.5			0	0.06	2.24	0.22		0	0		288.76	288.76	2	1	56
6916	2	117	58	2	3			0	0.57	3.08	0.23		0	0		473.79	473.79	4	2	53.6
7396	1	140	54.7	2	3		1	1			0.247		1	0	1	210.2	210.2	2	1	43.3
1282	1	101	33.3	2	2.75			0	5.35	2.54	0.26		0	0		294.07	294.07	2	1	20.8
6885	2	100	34.8	1	3			0			0.295		1	1	0	338.89	338.89	3	2	40.6
7298	1	71	48.9	1	3			1			0.305		1	1	0	207.14	207.14	2	1	44.8
737	2	122	22.6	2	3.75			1		4.88	0.34		0	0		256.21	256.21	2	1	36
906	1	264	32.9	3	2.75	12	1	1			0.372		0	0		353.48	353.48	3	2	34.5
7219	1	257	33.9	5	2.75			0		5.23	0.52		0	0		325.87	325.87	3	2	50.2
811	2	100	53.2	2	4			0	0.37	7.17	0.6		0	0		134.44	134.44	1	1	18.5
7712	1	68	65.2	1	2.75			0		4.9	0.65		0	0		578.53	578.53	5	2	36.5
7972	2	251	43.7	5	2.5			0		2.8	0.86		0	0		152.47	152.47	1	1	51.8
591	2	199	55.9	3	3	12	1	0			0.987		0	0		-1.6				60.1
8058	2	172	44.4	3	3			0	1.89	3.43	1.25		0	0		491.01	491.01	4	2	36
8251	2	104	58.7	2	2.75			0			2		0	0		4.76				34.5
7145	2	86	57.2	1	3			1			2		0	0
1224	2	146	34.1	3	3.5			0		1			1	1	0	265.33	265.33	2	1	40.5
6324	2	70	55.8	1	2.5			0		4			0	0		487.44	487.44	4	2	52.5
7111	1	131	55.4	3	2.75			0		3.1			0	0		421.47	421.47	4	2	51.9
7186	2	197	45.7	4	2.75			0		1			0	0		7.69				54.6
6800	2	98	52.1	2	2.5			0		4.2			0	0		405.65	405.65	4	2	38.2
7141	2	105	26.6	2	2.75			0		1			1	1	0	164.62	164.62	1	1	45.5
6331	2	211	36.9	4	2.75			1		1			1	1	0	208.18	208.18	2	1	26
6208	1	105	48.2	2	2.75			1		1			0	0		191.88	191.88	1	1	26.2
1238	2	61	52.1	1	2.25			0		1			0	0		234.62	234.62	2	1	64.5
706	2	187	35.3	4	3			1		1			0	0		185.87	185.87	1	1	53.6
7124	2	108	64.5	2	3.25			1		1			1	1	0	229.91	229.91	2	1	13.5
615	1	113	57	2	2.75			0		1			0	0		128.68	128.68	1	1	60.1
6454	1	105	60.3	2	2.75			1		1.78			0	0		311.25	311.25	3	2	27.7
7967	2	188	41.6	4	2.25			1		2.98			0	0		318.57	318.57	3	2	48.4
7189	2	141	38.8	3	3			0		1			0	0		257.46	257.46	2	1	48.5
8005	1	209	48.2	5	2.75			1		3.25			0	0		364.91	364.91	3	2	45.3
6900	2	90	48.5	2	2.75			0		1			0	0		76.69				43.2
8106	2	99	60.2	2	2.75			1	8.19	4.25			0	0		493.02	493.02	4	2	39.5
502	2	75	59	1	3			0		1			1	1	0	218.03	218.03	2	1	32.1
7820	2	105	28.6	2	2.25			0		5.6			0	0		306.98	306.98	3	2	39.9
6695	1	187	32.8	4	3			1		1			1	1	0	202.11	202.11	2	1	8
913	1	67	43.2	1	2.75			0		1.03			1	1	0	286.96	286.96	2	1	33.2
732	2	102	44.1	2	2.75			0		2.1			0	0		310.74	310.74	3	2	39.5
7231	2	114	29.7	2	2.5			0		1.08			0	0		170.24	170.24	1	1	37
8031	2	71	49.4	1	2.75			0		1.16			0	0		192.58	192.58	1	1	34.5
7914	2	143	54.6	4	3			1		1.2			1	1	0	268.7	268.7	2	1	24.4
5288	1	58	47.9	1	2.5			1		1.25			0	0		65				56.2
6732	2	66	44.8	1	2.5			0		1.27			0	0		12.81				23.3
7009	2	88	51.1	2	3			0		1.29			0	0		190.12	190.12	1	1	55.2
7142	1	61	55.7	1	2.5			0		1.3			0	0		138.65	138.65	1	1	44.2
7968	1	196	44.3	4	3			0		1.31			0	0		351.29	351.29	3	2	30.3
1231	1	102	53.3	2	3.25			1		1.31			0	0		115.99	115.99	1	1	48
6861	2	207	16.9	4	2.5			0		1.33			0	0		172.6	172.6	1	1	44.5
7216	1	175	65.8	4	3			1		1.36			0	0		284.77	284.77	2	1	47.9
7876	1	103	47.2	2	2.75			1		4.37			0	0		436.84	436.84	4	2	46.9
5945	2	100	43.5	2	2.75			0		1.41			0	0		208.22	208.22	2	1	50.3
5888	1	101	48.3	2	2.75			1		5.43			0	0		370.1	370.1	3	2	20.2
6786	2	69	34.4	1	3			0		1.45			0	0		205.61	205.61	2	1	53.2
7129	2	186	37.3	4	2.75			1		1.46			0	0		236.48	236.48	2	1	51.8
6788	1	215	31.6	4	2.5			1		1.6			0	0		419.35	419.35	4	2	64.2
1099	2	97	59.5	2	2.5			0		1.65			0	0		133.14	133.14	1	1	54.5
7026	2	105	60	2	3			1		1.66			1	1	0	283.22	283.22	2	1	54.3
776	1	130	48.7	2	3			1		1.66			0	0		132.07	132.07	1	1	60
831	2	110	39.2	2	2.25			1		1.71			0	0		140.92	140.92	1	1	39.6
6539	2	251	39.8	6	2.75			1		1.71			0	0
6588	2	131	65.1	2	3			0		1.73			0	0		316.9	316.9	3	2	71.7
6688	1	57	43.9	1	2.75			0		1.73			1	1	0	271.43	271.43	2	1	64.5
6232	2	181	16.9	3	2.75			0		1.75			0	0		156.46	156.46	1	1	61.3
6921	2	195	38.2	4	2.75			1	3.93	1.75			0	0		380.14	380.14	3	2	23.8
1264	2	102	62.2	2	2.75			1		1.79			1	1	0	367.8	367.8	3	2	21.7
7632	1	214	39.7	3	2.75			0		1.8			0	0		485.8	485.8	4	2	22.7
5772	2	100	38.8	2	2.75			1		1.87			0	0		128.89	128.89	1	1	55.9
812	2	104	57.1	2	2.75			1		1.89			0	0		337.5	337.5	3	2	32.3
7086	2	173	42.8	3	2.75			1		1.89			0	0		26.88				42.9
7228	2	184	50.4	4	2.75			1		1.91			0	0		492.7	492.7	4	2	26.5
6921	1	61	44.9	1	3.25			0		1.93			1	1	0	342.86	342.86	3	2	43.6
669	1	76	36.9	1	3			0		1.94			0	0		439.27	439.27	4	2	37.4
7256	1	104	54.7	2	3			1		1.96			0	0		163.79	163.79	1	1	61.8
7788	2	62	53.4	1	2.75			0		1.96			0	0		331.38	331.38	3	2	41.3
7895	2	175	14	3	2.5			0		1.97			1	0	1	428.02	428.02	4	2	41.7
7209	2	57	56.6	1	2.5			0		1.98			0	0		346.88	346.88	3	2	38.4
7235	1	145	49.2	3	3			1		2			0	0		68.94				41.6
6591	1	105	54.1	2	2.75			0		2.03			0	0		181.9	181.9	1	1	53.2
1086	2	65	49.2	1	2.75			0		2.09			0	0		157.29	157.29	1	1	49.7
7262	2	67	58.8	1	2.25			0		2.12			0	0		358.08	358.08	3	2	45.7
7355	2	156	54.4	3	3.25			1		2.18			1	0	1	405.65	405.65	4	2	38.2
4817	2	69	42.7	1	2.5			1		2.24			0	0		290.34	290.34	2	1	19.7
6641	2	171	50	3	2.75			0		2.31			0	0		429.53	429.53	4	2	46.7
7639	2	59	64.4	1	2.75			0		2.34			1	1	0	283.44	283.44	2	1	53.1
8106	1	175	50.1	5	2.75			0		2.34			1	1	0	482.95	482.95	4	2	33.9
7884	2	185	23.6	4	2.75			0		2.37			0	0		-11.34				54.1
1257	1	100	42.5	2	2.75			1		2.45			1	1	0	731.52	731.52	6	2	41.4
872	2	105	56.6	2	3			1		2.48			0	0		380.32	380.32	3	2	49
7806	1	73	38.8	1	2.75			0		2.56			1	1	0	342.08	342.08	3	2	43.7
1112	2	58	51.9	1	2.5			1		2.67			1	1	0	191.61	191.61	1	1	27.3
7940	1	60	52.8	1	2.5			1		2.67			1	1	0	224.48	224.48	2	1	43.9
8058	2	102	43.8	2	2.25			1		2.7			1	1	0	292.75	292.75	2	1	31.6
8057	2	68	41.8	1	3			0		2.75			1	1	0	247.51	247.51	2	1	42.4
8172	2	61	61.2	1	2.5			0		2.86			0	0		281.61	281.61	2	1	37
7396	1	217	53.5	4	2.5			0		2.87			0	0		167.57	167.57	1	1	28.6
665	1	126	48.8	2	2.75			1		2.87			1	1	0	208.5	208.5	2	1	47.5
6849	1	137	41.7	3	2.75			0		2.9			0	0		130.86	130.86	1	1	48.4
7908	2	58	40.7	1	3			0		2.95			1	1	0	335.59	335.59	3	2	36.1
5911	1	101	47.5	2	2.75			1		3.02			1	1	0	134.52	134.52	1	1	61.9
7296	1	75	55.7	2	3			0		3.04			1	1	0	164.39	164.39	1	1	42.8
6445	2	69	52	1	2.5			0		3.16			0	0		230.12	230.12	2	1	21.8
747	1	85	44.7	2	2.5			1		3.31			0	0		210.59	210.59	2	1	59.7
6507	2	61	61.8	1	2.75			0		3.35			0	0		372.86	372.86	3	2	63.4
7900	1	89	42.8	2	2.75			0		3.51			0	0		9.43				32.4
7482	2	120	59.1	2	2.5			0		3.53			0	0		159.73	159.73	1	1	31.9
8068	1	260	41.5	6	3			0		3.67			1	1	0	301.04	301.04	3	2	38.7
7972	2	95	47.7	2	3			0		3.69			1	1	0	271.91	271.91	2	1	53
5391	2	75	60.7	1	2.75			0		3.73			1	0	1	155.85	155.85	1	1	43.2
7136	2	105	42.9	2	2.75			0		3.73			0	0		661.4	661.4	6	2	40.4
7398	1	80	25.5	1	3.5			0		3.98			0	0
796	2	61	59.1	1	3			1		4.05			0	0		320	320	3	2	31.5
6926	2	109	49.2	2	3			0		4.08			1	1	0					29.7
5457	1	100	47.8	2	3			1		4.12			0	0		134.1	134.1	1	1	37.4
6297	1	57	35.4	1	2.75			0		4.14			0	0		237.5	237.5	2	1	46.2
7886	1	162	30.4	4	2.75			1		4.24			1	1	0	336.69	336.69	3	2	43.2
7811	1	233	47.5	5	3			1		4.25			1	1	0	570.3	570.3	5	2	41.6
5848	2	68	38.6	1	3			1		4.45			1	1	0	-1.8				35.5
7981	1	93	37.8	2	3			1		4.47			0	0		17.54				38.4
7640	2	220	27.2	3	3			0		4.54			1	0	1	440.7	440.7	4	2	58.6
5986	2	67	42.2	1	3.25			0		4.59			0	0		108.65	108.65	1	1	10.2
7037	2	58	59.3	1	2.75			0		4.61			0	0		109.24	109.24	1	1	60.8
7071	2	68	63.6	1	2.25			0		4.62			0	0		534.71	534.71	5	2	30.8
7152	2	121	52.2	2	2.75			1		4.82			0	0		327.81	327.81	3	2	55.5
7913	2	103	28.9	2	2.5			1		5.39			0	0		379.3	379.3	3	2	49.4
790	2	225	44.4	5	2.75			0		5.47			0	0		242	242	2	1	68.5
613	2	88	51.9	1	2.5			0	0.7	5.68			1	1	0	824.53	824.53	6	2	12.3
538	2	140	39.8	3	2.75			0		5.7			0	0		156.17	156.17	1	1	29
6903	2	103	50.6	2	2.5			1		5.73			1	1	0	88.08				30.3
7878	2	61	49.1	1	2.75			0		5.8			0	0		280.75	280.75	2	1	47
613	1	114	43.6	2	2.75			1		5.88			1	1	0	358.1	358.1	3	2	32.7
539	2	206	34.9	5	2.5			0		6.02			0	0		239.71	239.71	2	1	72
7733	2	135	51.3	2	2.5			0		6.1			1	1	0	13.69				49.9
7837	1	206	38	6	3.25			0		6.11			1	1	0	437.97	437.97	4	2	44.6
6793	2	145	56.6	3	2.75			1		6.12			0	0		-9.03				19.1
715	1	107	51.7	3	3			0		6.2			0	0		214.08	214.08	2	1	50.7
5699	2	62	55.5	1	2.5			1		6.21			0	0		18.52				35.1
7938	1	57	46	1	3			1		6.29			0	0		485.8	485.8	4	2	22.7
7166	1	68	41.4	1	3			0		6.65			0	0		123.67	123.67	1	1	59.3
7491	2	206	42.6	4	3			0		6.74			0	0		529.06	529.06	5	2	49.4
7012	2	187	38.5	4	2.75			0		7.05			1	1	0	220.65	220.65	2	1	60.4
5953	1	67	54.7	1	2.75			1		7.23			1	1	0	135.56	135.56	1	1	15.9
7910	1	58	37.2	1	3			1		7.24			1	1	0	214.15	214.15	2	1	41.8
7888	1	58	49.5	1	3			0		7.41			0	0		88.07				15.4
7134	2	71	73.1	1	2.75			1		7.75			0	0		262.73	262.73	2	1	35.2
8026	1	58	26.3	1	3.25			1		7.8			1	1	0	137.86	137.86	1	1	39.4
6927	2	165	48	2	3			0		7.9			0	0		505.45	505.45	5	2	41.7
6085	2	167	45.7	4	2.5			1		8.1			0	0		245.59	245.59	2	1	50.6
7919	1	187	48.7	4	2.75			1		8.15			0	0		470.91	470.91	4	2	50.7
6910	2	60	60	1	2.75			1		8.62			0	0		130.36	130.36	1	1	54.1
692	2	57	43.3	1	2.75			1		8.63			0	0		167	167	1	1	61.4
718	2	104	27.5	2	2.5			1		9.4			0	0
1131	1	142	45.5	4	3			0		10.29			1	1	0	252.49	252.49	2	1	45.6
6812	2	101	58.9	2	2.5			1		11.08			0	0		231.21	231.21	2	1	44.3
7927	2	105	46.4	2	2.75			1		11.62			0	0		173.93	173.93	1	1	56.3
7864	2	108	54.3	2	3			1		12.99			0	0		334.08	334.08	3	2	23.9
5765	2	71	19.8	1	4	10	1	1					1	1	0	228.66	228.66	2	1	17.9
6549	2	61	68.8	1	2.75	10	1	1					0	0
6880	2	73	25.4	1	2.75	10	1	1					0	0		572.08	572.08	5	2	22.5
7158	2	78	48.4	1	3	10	1	0					0	0
810	2	66	58	1	2.75	12	1	1					0	0		188.89	188.89	1	1	50.8
7065	2	67	50.6	1	3	12	1	1					0	0
7552	1	117	46.5	1	3	12	1	1					0	0
655	2	114	49.5	1	3	15	1	0					0	0		516.67	516.67	5	2	44.5
1103	2	65	47.4	1	3.5	15	1	1					0	0		296.57	296.57	2	1	38.2
1186	2	67	46.6	1	3.25	15	1	1					1	1	0	329.23	329.23	3	2	48.3
992	1	78	46.4	1	2.75			1					0	0		644.53	644.53	6	2	46
7083	2	65	42.4	1	3			1					0	0		231.58	231.58	2	1	40.3
1261	1	209	38.4	4	3			0					0	0		225.45	225.45	2	1	39.5
648	2	118	29.5	1	2.75		0	1					0	0		133.18	133.18	1	1	20.8
1271	1	190	40.3	5	3			0					1	1	0	344.62	344.62	3	2	28
5854	2	65	58.3	1	2.5		0	1					0	0		1.16				58.4
6291	2	164	54.2	3	3.25			0					0	0		165.76	165.76	1	1	54.1
6386	2	66	53.9	1	2.75		1	1					0	0		225	225	2	1	58.5
531	2	58	50.1	1	2.75			0					1	1	0	274.55	274.55	2	1	55.4
590	2	62	51.2	1	2.75			0					0	0		120.8	120.8	1	1	50.7
827	2	191	52.9	4	2.75			0					0	0		435.03	435.03	4	2	48.8
842	2	63	58.8	1	2.75			0					0	0		212.12	212.12	2	1	59.6
894	2	164	33.3	3	3			1					1	1	0	340.94	340.94	3	2	40
1095	2	60	31.9	1	3.25			0					0	0		-8.27				41.1
3807	2	76	34.7	1	2.25			0					0	0		704.59	704.59	6	2	33.2
5327	2	72	36.4	1	2.5			0					0	0		33.09				36.1
5552	2	57	56.8	1	2.25			1					1	0	1	298.47	298.47	2	1	54.4
5981	2	62	36.2	1	2.25			0					1	0	1	409.74	409.74	4	2	32.1
5988	2	74	55.9	1	2.25			1					0	0		366.86	366.86	3	2	55.6
6203	2	67	46.3	1	2.75			1					0	0		255.25	255.25	2	1	40.1
6411	2	131	29.2	3	2			1					0	0		245.41	245.41	2	1	25.9
6558	2	75	26.1	1	2.75			1					0	0		38.3				22.6
6571	2	60	16	1	4			1					0	0		332.58	332.58	3	2	14.7
6599	2	101	42.4	2	2.75			1					0	0		661.5	661.5	6	2	39.5
6650	2	144	56.9	3	2.25			0					0	0		259.49	259.49	2	1	59.1
6784	2	67	57.6	1	2.5			0					0	0		297.14	297.14	2	1	58.9
6822	2	61	63	1	2.75			1					0	0		335.77	335.77	3	2	64.2
7187	2	58	62	1	2.5			0					0	0		443.15	443.15	4	2	59.8
7207	2	144	47.4	3	2.5			1					0	0		551.19	551.19	5	2	38.6
7407	1	59	54.6	1	3			0					1	1	0	441.58	441.58	4	2	51.5
7443	1	118	50.9	2	2.75			1					0	0		496.84	496.84	4	2	45.9
7565	1	60	40.5	1	2.75			0					0	0		182.44	182.44	1	1	37.4
7628	1	193	32.3	4	2.75			0					0	0		116.35	116.35	1	1	30.8
7652	1	179	39.9	3	2.75			0					0	0		416.41	416.41	4	2	38.1
7696	1	184	32.6	3	3			0					0	0		228.63	228.63	2	1	29.8
7741	1	189	39.1	4	2.75			1					0	0		331.88	331.88	3	2	38.1
7778	1	123	36	2	2.5			0					0	0		155.14	155.14	1	1	36.9
7871	1	160	35	4	3.5			0					1	1	0	227.92	227.92	2	1	32.1
7884	1	57	43.2	1	2.5			0					0	0		6.36				46.2
7910	1	58	43.4	1	3			1					0	0		326.46	326.46	3	2	42
7941	1	63	50.2	1	3			1					1	1	0	367.24	367.24	3	2	48.1
7984	1	99	42.9	2	2.75			0					0	0		431.79	431.79	4	2	38.2
7987	1	101	47.3	2	2.5			1					0	0		1.31				47.6
831	1	61	55	1									0	0		212.22	212.22	2	1	51.9
913	2	63	45.3	1	3			1					0	0		10.88				49.7
1114	2	58	40.4	1	3			1					0	0		2.73				43
5391	2	68	32.4	1	2			1					0	0		41.21				23.1
5888	2	63	40.8	1	2.25			0					0	0		11.64				40.7
5945	2	78	56.4	1	2.5			1					0	0		6.02				51
6519	2	62	68.6	1	2.5			0					0	0		294.29	294.29	2	1	63.7
6539	2	61	43.4	1	2.75			0					0	0		240.45	240.45	2	1	44.6
6854	2	131	27.6	2	3.75			1					1	1	0	283.7	283.7	2	1	25.4
6911	2	59	66	1	2.75			1					0	0		167.06	167.06	1	1	59.4
7128	1	252	52.7	5	3			0					1	1	0	495.24	495.24	4	2	41.3
7231	1	164	36.8	4	2.75			1					0	0		9.27				35
7280	1	58	54.6	1	3			1					0	0		467.72	467.72	4	2	41.7
7439	1	122	50.3	3	3			0					1	1	0	287.27	287.27	2	1	45.4
7706	1	173	31	3	3			0					0	0		-36.76				31.3
7796	1	67	20	1	3			1					1	1	0
7801	1	58	49.1	1	3			0					0	0		372.22	372.22	3	2	46.9
7820	1	218	43.8	6	3			0					0	0		427	427	4	2	46.1
7836	1	191	54.1	5	2.75			1					1	1	0	524.02	524.02	5	2	48.1
7876	1	63	45.7	1	2.5			0					0	0		3.2				45
7878	1	58	46.7	1	3			1					0	0		202.84	202.84	2	1	46.3
7886	1	59	44.2	1	2.5			0					0	0		-10.64				44.1
7927	1	63	51.7	1	3.25								0	0		262.68	262.68	2	1	48.3
7947	1	110	36.2	3	3			1					0	0		204.75	204.75	2	1	35.9
7954	1	57	51.1	1	3.25			1					1	1	0	265.38	265.38	2	1	47
8005	1	59	46.9	1	3			1					0	0		375.13	375.13	3	2	42.8
8037	2	62	36.7	1	2.5			0					0	0		272.44	272.44	2	1	39.6
506	2	196	54.6	4	3.75			0					0	0		279.47	279.47	2	1	65.9
514	2	103	46.5	2	3			0					0	0		244.3	244.3	2	1	42.5
615	1	63	61	1	3			1					0	0		231.82	231.82	2	1	61.7
715	2	263	50.4	6	4			0					0	0		27.5				57.1
792	1	238	54.1	5	3.5			1					0	0		7.17				57.1
971	1	285	35.7	4	2.25			1					1	1	0					26.6
994	1	61	49.3	1	2.75			1					1	1	0	106.64	106.64	1	1	44.2
998	2	63	53.5	1	3			1					0	0		312.56	312.56	3	2	51.6
1282	2	60	48.1	1	3			1					0	0		428.39	428.39	4	2	54.4
4817	2	143	20.1	3	3.75			0					0	0		41.61				17.9
4946	2	221	26.1	6	3.25			1					0	0		307.1	307.1	3	2	21.2
5574	2	78	49.3	1	3			1					0	0		298.84	298.84	2	1	49.5
5830	2	146	51.6	3	2			1					0	0		242.27	242.27	2	1	61.4
5848	2	61	41.6	1	2.75			0					0	0		6.02				41.8
5860	2	59	42.9	1	3.25			1					0	0		319.88	319.88	3	2	41.6
5952	2	146	34.2	3	2			1					0	0		-6.72				36.7
5953	2	63	32.3	1	3			0					0	0		29.22				28.6
6113	2	251	38.7	2	3			1					1	1	0	307.48	307.48	3	2	31.2
6172	2	208	34.2	4	2.25			0					0	0		193.6	193.6	1	1	18
6208	2	62	30	1	2.5			1					0	0		79.38				31.3
6296	2	220	43	6	4			1					0	0		178.26	178.26	1	1	40.8
6438	2	186	12.6	3	3.75			0					0	0						12.1
6445	2	165	25.4	3	2.75			1					0	0		66.41				21.9
6487	2	62	55.5	1	2.75			0					0	0		170.41	170.41	1	1	58.8
6491	2	60	51.6	1	3			0					0	0		161.39	161.39	1	1	54.6
6702	2	145	49.3	3	2.75			1					0	0		361.4	361.4	3	2	49.6
6782	2	123	16.7	3	4			1					1	0	1
6805	2	137	46	3	3.5			0					1	1	0	397.37	397.37	3	2	24.8
6861	2	60	44.2	1	3			0					0	0		395.8	395.8	3	2	46.2
6878	2	60	60.2	1	2.75			1					0	0		211.48	211.48	2	1	64.8
6886	2	60	51.8	1	3.25			1					0	0		206.3	206.3	2	1	54.2
6982	2	111	31.5	1	2.25			0					0	0		9.26				33.2
7012	2	63	58.2	1	2.75			0					0	0		328.66	328.66	3	2	63.3
7041	2	197	44.6	4	2.25			1					1	1	0	347.93	347.93	3	2	45.1
7152	2	62	61.1	1	2.75			1					0	0		317.86	317.86	3	2	65.7
7175	2	63	64.3	1	2.75			1					0	0		356.54	356.54	3	2	67.4
7250	1	57	56.3	1	3			1					1	1	0	372.67	372.67	3	2	58.5
7430	1	203	48.5	4	3.25			1					0	0		1.32				50
7527	1	242	46.7	6	2.5			1					1	1	0	541.84	541.84	5	2	34.5
7639	1	261	54.5	5	3.25			0					0	0		453.75	453.75	4	2	46.2
7728	1	59	39.7	1	2.5			0					0	0		232.04	232.04	2	1	38.3
7844	1	122	54.8	4	3			0					1	0	1	302.78	302.78	3	2	49
7887	1	63	44.7	1	2.75			1					0	0		287.41	287.41	2	1	45.7
7895	1	145	51.8	3	3			0					0	0		347.22	347.22	3	2	33.2
7913	1	56	43.2	1	3.25			1					0	0		102.86	102.86	1	1	43.7
7914	1	143	33.5	3	3			1					0	0		281.28	281.28	2	1	33
7920	1	61	41.4	1	2.5			1					0	0		12.86				42.9
7940	1	58	28.6	1	3.25			1					0	0		119.84	119.84	1	1	24.7
7964	1	59	48.5	1	3			1					0	0		-4.43				50.1
7991	1	62	51.7	1	2.75			1					1	1	0	343.35	343.35	3	2	50.1
7995	1	63	41.1	1	3			1					1	1	0	273.77	273.77	2	1	41.6
8069	1	62	45	1	2.75			1					1	1	0	228.3	228.3	2	1	43.7
8088	2	58	40.2	1	2.75			0					0	0		403.52	403.52	4	2	38.1
538	2	60	51.8	1	2.5			0					0	0		45.11				55
569	2	81	44.8	1	3			0					0	0		13.21				60.7
746	2	123	56	2	2.75			0					0	0		123.37	123.37	1	1	53.5
789	2	59	51.1	1	3			0					0	0		275	275	2	1	47.3
857	2	144	31.1	3	3.25			0					1	1	0	154.35	154.35	1	1	37.2
868	2	127	45	2	2.75			0					0	0		-100				46.1
891	2	57	53.2	1	3			1					0	0		484.62	484.62	4	2	46.7
1117	2	61	61.5	1	2.75			1					0	0		227.12	227.12	2	1	63.3
1214	2	144	49	3	2.5			1					0	0		104.97	104.97	1	1	48.6
4161	2	220	36.7	4	2.5			1					0	0						35.2
4917	2	132	42.1	2	3.25			0					0	0		14.88				44.7
5539	2	79	39.6	1	3.5			0					0	0		8.86				44.4
5943	2	61	51.8	1	2.5			1					0	0		309.48	309.48	3	2	48.7
6090	2	118	51.2	2	2.5			0					1			219.15	219.15	2	1	63
6507	2	59	59.6	1	2.5			0					0	0		200.66	200.66	2	1	67.8
6558	2	96	31.1	2	3			1					0	0		29.32				35.2
6616	2	172	27.1	4	2.75			1					0	0		384.33	384.33	3	2	30.4
6657	2	103	52.7	2	2.75			1					1	1	0	583.61	583.61	5	2	52.3
6927	2	142	50.1	3	2.5			0					0	0		289.64	289.64	2	1	41.9
6949	2	62	53.8	1	2.5			0					1	1	0	91.19				63.2
6973	2	105	59	2	2.75			0					0	0		139.16	139.16	1	1	59.5
7086	2	131	53.1	2	2.5			1					0	0		95.52				53.4
7132	2	59	60.2	1	2.75			1					1	1	0	278.61	278.61	2	1	59
7153	2	63	54	1	2.75			1					1	1	0	14.66				52.6
7189	2	63	42.8	1	3			1					0	0		-1.42				43.6
7209	2	99	38.6	2	3			1					0	0		238	238	2	1	48.8
7228	2	95	47.2	2	2.75			1					0	0		571.52	571.52	5	2	49.5
7251	2	59	52.3	1	2.5			0					0	0		325.88	325.88	3	2	45.8
7253	2	143	58.2	3	2.5			0					0	0		-11.54				59.1
7273	2	99	33.7	2	2.75			0					0	0		174.79	174.79	1	1	38
7281	2	115	38	2	3			0					0	0
7345	2	62	54	1	2.5			1					0	0		27.75				52
7394	1	60	59.8	1	2.75			1					0	0		-2.6				62.6
7724	1	147	32.9	2	2.75			0					0	0		332.16	332.16	3	2	33.7
7798	1	66	37.9	1	2.5			0					1	1	0
7874	1	59	45.9	1	2.75			0					0	0		381.4	381.4	3	2	49.9
7903	1	145	52.3	3	2.75			0					0	0		134.13	134.13	1	1	53.4
7917	1	174	33.9	3	2.5			0					0	0		227.39	227.39	2	1	36.8
7919	1	60	45.1	1	3.25			1					0	0		12.3				49.6
8173	2	63	33.7	1	2.75			1					0	0		110.16	110.16	1	1	32.3
540	2	94	52.3	2	2.75			1					0	0		13.14				62.6
564	1	190	59.6	4	2.75			0					0	0		94				70
649	1	70	45.5	1	3			1					0	0		155.91	155.91	1	1	47.4
814	2	145	56.9	3	2.5			0					0	0		263.71	263.71	2	1	49.4
831	2	173	25	4	2.5			0					0	0		-5.69				24.9
877	2	224	34.3	4	2.75			1					1	1	0	251.09	251.09	2	1	40.1
1091	2	69	59.5	1	2.75			0					0	0		120.91	120.91	1	1	55.5
1124	2	85	51.1	2	3.25			1					0	0		331.28	331.28	3	2	51.9
5523	2	69	48.5	1	2.75			1					0	0		-5.65				49.8
5911	2	138	56	3	2.5			0					0	0		435.33	435.33	4	2	56.9
6080	2	67	46	1	2.5			1					0	0		111.57	111.57	1	1	44.2
6768	2	277	36.9	6	2.75			1					1	0	1	144.24	144.24	1	1	30
6786	1	171	29	4	3			0					0	0		352.02	352.02	3	2	27.5
6901	2	109	57	2	2.75			1					0	0		-15.06				59
6934	2	99	56.1	2	2.5			1					1	1	0	378.21	378.21	3	2	55.7
7033	2	289	37.4	6	2.75			0					1	1	0	301.06	301.06	3	2	40.4
7146	2	231	31.8	5	2.5			0					0	0		216.87	216.87	2	1	27.8
7164	2	68	48.1	1	2.75			1					1	1	0	64.66				49.7
7189	1	161	26.8	4	3			1					0	0		588.27	588.27	5	2	29
7249	1	128	33.3	3	2.75			0					0	0		62.2				35.8
7926	1	107	49	2	2.75			1					1	1	0	234.21	234.21	2	1	42.7
7949	1	179	46.1	4	2.75			1					0	0		315.76	315.76	3	2	44.5
7979	1	216	25.2	5	2.5			1					0	0		2.21				30.8
7987	1	221	41.7	6	2.75			1					0	0		295.19	295.19	2	1	40.1
8020	1	113	42.5	2	2.5			0					0	0		232.08	232.08	2	1	43.4
8131	1	93	45.5	2	3.25			1					0	0		459.64	459.64	4	2	44.1
8232	1	70	44.6	1	3			1					1	1	0	301.16	301.16	3	2	45.7
8302	1	64	46.1	1	2.75			0					0	0		278.87	278.87	2	1	41.4

## Sheet: Experiment 2
ID	BCS	LACT	DIM	SCRDur	SCRPA	ActBou	LF	LCL	E2	P4 at AI	Heat	Bred	Tbred	PEvent	Milk AI
1	3	1	127	8	74	322	14		1.48		1	1	3	1	32.3
2	2.75	2	59	14	57	395	16		7.815	0.502	1	1	1	0	38.5
2	2.75	2	96	14	100	738	26		2.405	0.455	1	1	1	0	40.4
3	3.25	2	73	12	82	392	14			0.483	1	1	1	1	42.4
4	3	2	54	14	40	258	16		1.259	0.539	1	1	1	0	39
4	2.75	2	72	12	65	372	14		6.776	0.268	1	1	1	0	40.9
4	2.75	2	93	12	77	382	22		8.601	0.469	1	1	1	0	43.8
6	3	1	73	12	70				1.339		1	1	1	0	27.1
6	3	1	95	14	88	341	20		7.347		1	1	1	1	24.2
10	2.75	2	51	6	42		16		3.337	0.458	1	1	1	0	46.9
10	3	2	73	8	65	223	14		1.618		1	1	2	0	46.3
10	2.75	2	93	16	100	467	21		7.691	0.532	1	1	3	0	45.3
10	2.75	2	115	16	86	335	20	15	1.931	0.3	1	1	1	1	44.3
12	2.75	2	64	2	35	167	16		0.671	0.328	1	1	1	0	46.5
12	2.75	2	85	16	100	503	20		0.976	0.276	1	1	2	0	42.6
13	2.75	1	66	12	93	360	15		1.139		1	1	1	1	25.7
16	3	2	88	20	100	642	25		11.294	0.25	1	1	1	0	46.7
21	2.75	1	77	8	63	292	16		1.478	0.116	1	1	1	0	28.4
21	2.75	1	99	10	73	375	16		0.5	0.195	1	1	2	0	26.8
21	2.75	1	120	14	80	387			4.557	0.213	1	1	3	0	27.9
21	2.75	1	144	18	87	587	18		9.349	0.265	1	1	4	0	29
21	2.75	1	167	10	64	371	16		9.173	0.18	1	1	5	0	29
23	2.5	1	90	10	88	209	21		12.655	0.307	1	1	1	0	26.2
23	2.75	1	115	10	82	367	16		1.181	0.252	1	1	2	0	33.6
23	3.25	1	138	10	71	215	20		0.201	0.14	1	1	3	0	34.5
25	3	1	69	2	42	300	29		4.882		1	1	2	1	28.2
26	3	1	126	16	82	268			7.204		1	1	3	1	32.5
28	2.75	1	125	6	43	224	14		0.782		1	1	2	0	32.7
28	3	1	138	14	96	395	13		3.171	0.21	1	1	3	1	41.5
29	2.75	1	102	10	83				8.998		1	1	1	0	26.5
29	3	1	125	6	44	104	23		4.066		1	1	2	0	26.75
29	3	1	209	4	47	282	15			0.357	1	1	3	0	24.9
31	3	1	60	10	71	253	16		1.984		1	1	1	0	22.2
31	2.5	1	82	14	86	297	18		3.391		1	1	2	0	28.6
34	2.75	1	80	14	91				13.456		1	1	1	0	31.4
34	3	1	100	20	100	478	20		9.748		1	1	2	0	30.8
34	2.75	1	121	18	91	326	17		14.135		1	1	3	0	31.5
34	2.75	1	163	16	98	458	16		1.491	0.319	1	1	4	0	28.3
34	3	1	184	12	84	524	16	16		0.246	1	1	5	0	28.6
34	2.75	1	219	20	99	486	17			0.137	1	1	6	0	25.8
35	3	1	130	18	100	447	10		7.139	0.248	1	1	2	1	28
36	2.75	1	65	16	85		17		8.389		1	1	1	0	24.6
36	3.25	1	88	14	96	663	19		8.34		1	1	2	0	25.2
36	3	1	112	18	96	203	14		9.016	0.197	1	1	3	0	25.3
36	3	1	156	18	68	383	18		6.444	0.121	1	1	4	0	24.8
36	2.75	1	186	12	66	448	17		8.497	0.144	1	1	5	0	22.6
38	3	1	90	10	66	168	18		1.321		1	1	1	1	27.125
40	3	1	58	12	99	435	20				1	1	1	1	28.7
41	2.5	1	101	18	90	268	17		8.072	0.208	1	1	1	0	32.5
41	2.75	1	126	18	95	479	18		0.853	0.381	1	1	2	0	33.1
41	2.5	1	145	12	83	520	16		1.348	0.318	1	1	3	0	34.1
41	2.75	1	171	14	83	407	22		1.395	0.104	1	1	4	0	33.5
41	3	1	195	16	90	342	17		0.528	0.162	1	1	5	0	31
45	2.5	1	61	20	86	308	20		3.759	0.174	1	1	1	0	34.5
45	2.5	1	84	20	82	290	17		5.557	0.239	1	1	2	0	36.2
45	2.75	1	106	20	100	645	18		0.757	0.261	1	1	3	0	35
45	2.75	1	132	12	57	253	18		8.753	0.312	1	1	4	0	32
45	2.75	1	153	22	88	211	21		8	0.481	1	1	5	1	34.1
50	3	1	62	10	58	197	27	19	3.309		1	1	1	0	27.375
50	3	1	87	10	65	226	15		2.658	0.253	1	1	2	0	28.1
50	3	1	106	14	88	575	21		15.785	0.193	1	1	3	1	27.4
51	3	1	69	16	92	408	16		1.085	0.115	1	1	1	1	30.1
52	3	1	56	16	100				6.695		1	1	1	0	31.9
52	2.75	1	56	16	100	601			4.124		1	1	1	0	31.9
52	3	1	77	16	100	102	16		11.483		1	1	1	1	32.2
53	2.75	1	83	10	80	273	29		1.104	0.226	1	1	1	0	30.7
53	2.75	1	121	16	69	360	22		4.294	0.21	1	1	2	0	33.1
53	2.75	1	166	12	88	327	20		2.628	0.184	1	1	3	1	31.1
55	3.25	1	63	6	51	194	15			6.826	1	1	1	0	34.5
55	3.25	1	94	10	81	484	28		11.207	0.243	1	1	2	1	33.6
56	3.25	1	60	4	37	142	20			2.976	1	1	1	0	30.3
56	3.5	1	67	10	57	325	18		10.655	0.279	1	1	2	0	31.5
56	3.25	1	88	6	59	215	25		9.591	0.275	1	1	3	0	33.2
56	3	1	109	14	83	349	25		6.811	0.187	1	1	4	0	30.8
56	3	1	138	14	60	536	19		7.86	0.37	1	1	5	0	30.9
56	2.75	1	173	22	87	336	22	22	16.108	0.687	1	1	6	1	29.3
60	2.75	1	56	10	85	347	19	24	12.472	0.302	1	1	1	0	36.3
60	3	1	112	14	73		20	21	1.117	0.153	1	1	2	0	36.6
60	2.75	1	134	14	96	446	20	10	7.821	0.087	1	1	3	0	28.75
60	3.25	1	156	18	100	532	13		2.419	0.099	1	1	4	0	36.1
60	3	1	177	16	91	257	19		9.223		1	1	5	0	28.9
60	3.25	1	199	20	97	401	23		12.529	0.157	1	1	6	1	30.9
61	3.25	1	59	8	84	378	17		0.479	0.167	1	1	1	0	34.6
61	3	1	96	10	60	332	19		0.81	0.204	1	1	2	1	34.2
62	2.5	1	82	4	39	237	17		0.381	0.436	1	1	1	0	35.5
62	2.75	1	101	8	49	145	19		5.601	0.181	1	1	1	0	37.9
62	2.75	1	134	4	54	209	19		0.399	0.157	1	1	1	0	39.6
62	2.75	1	183	14	87	173	18		6.301	0.076	1	1	1	0	30.8
64	3.25	1	89	8	53		13	20	0.697	0.129	1	1	1	1	30.8
65	2.5	1	53	16	87	365	19		5.15	0.137	1	1	1	0	35.8
66	2.5	1	63			249	15	18	4.364	0.163	1	1	1	0	27.5
69	2.75	1	53	22	98	724	16		11.078	0.194	1	1	1	0	25.5
69	3	1	63	22	100	213	18		11.323	0.577	1	1	2	0	27.4
69	3	1	85	22	100	409	19		1.964	0.095	1	1	3	0	24
69	3	1	112	14	93	106	14		2.816	0.189	1	1	4	0	28.2
69	3	1	146	8	47	353	29		16.729	0.253	1	1	6	0	28.9
69	3	1	179	20	95	588	24		13.072	0.137	1	1	7	0	31.3
72	3	1	110	6	48	242	14		0.251	0.136	1	1	1	0	34.3
73	3.25	1	91	18	97	788			1.832	0.174	1	1	1	1	28.7
74	2.75	1	53	16	84	359	19	22	10.587	0.166	1	1	1	0	31.3
74	2.5	1	77	8	67	401	19		7.608	0.231	1	1	2	0	29.7
74	2.5	1	100	18	100	433	19	18	10.839	0.119	1	1	3	0	25.1
74	2.5	1	132	18	100		21		12.711	0.176	1	1	4	1	27.6
76	3	1	60	8	81	460	12		0.392	0.176	1	1	3	1	33.2
77	2.5	1	93	6	59	328	15			0.186	1	1	1	0	30.375
77	2.75	1	114	10	82	460	17			0.207	1	1	2	0	31.9
77	2.75	1	133	4	36	293	14		0.917	0.154	1	1	3	0	29.7
77	2.5	1	155	18	91	306	11		10.132	0.459	1	1	4	1	30.7
79		1	149	12	97	461	18		3.737	0.428	1	1	1	0	39.5
79	3	1	171	20	87	370	14		2.032	0.372	1	1	2	0	41.8
79	3	1	193	16	100	626	14		1.219	0.414	1	1	3	1	40.4
80	2.25	1	58	14	100	514	16		7.858	0.42	1	1	1	0	21.3
80	2.75	1	79	14	70	346	15	19	7.84	0.542	1	1	2	0	22.8
80	3	1	117	14	100	668	15		13.13	0.424	1	1	3	1	23
81	2.5	1	67	12	99	684	19		6.238	0.458	1	1	1	0	24.6
81	3	1	89	12	86	411	18		5.543	0.188	1	1	2	0	24
81	3	1	110	14	89	173	16		13.691	0.438	1	1	3	0	19.6
81	3.25	1	129	18	100		15	24	11	0.83	1	1	4	0	21.9
81	3	1	153	22	100	291	17		1.792	0.37	1	1	5	0	21.2
81	3	1	173	22	100	997	11	20	15.985	0.197	1	1	6	1	19.4
82	2.75	1	137			458			1.251	0.217	1	1	1	0	36.3
82	3	1	160	14	85	234	19		15.249	0.262	1	1	2	0	36.1
83	3	1	63	12	82	246	20		4.509	0.409	1	1	1	1	34.8
84	2.75	1	69	6	57	208	15		9.658	0.142	1	1	1	1	40
84	2.75	1	97	12	71	477	19		11.861	0.304	1	1	2	0	38
87	2.5	1	63	12	92	530	10		0.56	0.311	1	1	1	0	24.8
87	2.75	1	84	14	92		20		0.932	0.124	1	1	2	1	24
88	2.75	1	51	12	89	518	15		9.273	0.207	1	1	1	1	28.4
89	2.75	1	83	16	99	516	11		8.191	0.2	1	1	1	0	30.1
89	2.75	1	104	20	91	237	15		7.494	0.216	1	1	2	0	29.8
89	2.75	1	128	24	100	611	17		2.588	0.249	1	1	3	1	25.9
91	2.5	1	92	18	85	234	17		9.734	0.196	1	1	1	0	35.9
91	2.75	1	145	18	80	295	17		20.621	0.575	1	1	2	0	40.2
91	2.75	1	165	22	84	392	19		13.903	0.171	1	1	3	0	39.2
91	3.25	1	199	12	75	363	14		1.679	0.482	1	1	4	1	35
92	2.5	1	84	18	85	493	16		12.659	0.42	1	1	1	0	34.3
92	3	1	107	6	46	281			6.207	0.329	1	1	2	0	37
92	2.75	1	148	6	46	246	12		3.392	0.286	1	1	3	1	35
94	3	1	80	16	97	389	18		9.572	0.221	1	1	2	1	32.1
98	2.5	1	60	10	82	303	21		9.563	0.257	1	1	1	0	27.4
98	2.75	1	84	12	93	194	17		9.959	0.284	1	1	2	1	29.7
100	2.75	1	87	10	82	439	16			0.08	1	1	2	1	35.3
102	3	1	60	12	98	396	15		8.995	0.185	1	1	1	0	27.7
102	2.75	1	80	14	83	265	18		10.036	0.225	1	1	2	0	27.7
102	3	1	102	4	43		10		16.543	0.306	1	1	3	0	26.6
102	3	1	124	6	39	244	17		1.772	0.173	1	1	4	0	25.8
102	3	1	144	18	98	140	24		9.816		1	1	5	0	25
102	3	1	159	12	83	285	20		1.718	0.387	1	1	6	0	25.1
102	3	1	181	12	72	265	14		9.911	0.205	1	1	7	0	26
104	2.75	1	60	18	99	405	24			0.38	1	1	1	0	32
104	2.75	1	87	16	93	489	20		2.169	0.187	1	1	2	1	34.1
105	2.75	1	70	8	81	465	20			0.178	1	1	1	1	29.8
109	3	1	57	14	81	351	16		2.513	0.189	1	1	1	0	28.4
109	3	1	77	8	65		12		1.784	0.167	1	1	2	0	28.1
109	3	1	97	18	90	371	19		2.1	0.206	1	1	3	1	28.1
110	3.25	1	120	16	88	488	12		2.523	0.318	1	1	1	0	23.9
111	2.75	1	64	20	84	312	15		0.979	0.378	1	1	1	1	27.9
112	3	1	59	14	100	562	15		2.708	0.12	1	1	1	1	25.6
113	3	1	79	12	95	343			0.682	0.187	1	1	1	1	28.6
114	3	1	61	14	89	619	17		11.726	0.255	1	1	1	1	25.2
115	2.75	1	63	12	92	82	19		7.517	0.314	1	1	1	0	27.7
115	3	1	89	10	73	402	14		2.915	0.329	1	1	2	0	30.5
115	3	1	109	18	85	392	21		9.304	0.628	1	1	3	0	27.9
115	2.75	1	129	18	96	354	23		10.409	0.35	1	1	4	0	27.7
115	2.75	1	151	16	96	758	21		1.436	0.431	1	1	5	0	29.3
115	2.75	1	172	14	91	718	22		2.421	0.154	1	1	6	1	28.2
117	3.25	1	96	12	92	492	15		0.342	0.256	1	1	1	1	27.2
118	2.75	1	53	18	100	622	20		16.997	0.319	1	1	1	0	30.9
118	2.75	1	75	22	100	532	14		17.927	0.21	1	1	2	0	26.4
118	2.75	1	94	2	35	176	14		6.249	0.355	1	1	3	0	29.1
118	2.75	1	96	18	100	556	15		2.59	0.451	1	1	4	0	28.8
118	3	1	115	22	100	520	16		10.895	0.351	1	1	5	0	28.9
118	2.75	1	136	16	100	622	19		11.662	0.263	1	1	6	1	28.3
119	2.75	1	72	8	75	298	21		4.502	0.123	1	1	1	0	29.5
119	2.75	1	95	18	87	492	18		7.852	0.147	1	1	1	0	29.5
121	2.75	1	148	12	89	343	17		4.445	0.247	1	1	5	1	24.4
122	2.75	1	56	16	91	651	30		17.638	0.346	1	1	1	0	29.7
122	3	1	79	10	62	383	16		1.53	0.113	1	1	2	1	27.6
126	3.25	1	59	12	72	263	16		11.003	0.521	1	1	1	0	33.3
126	2.75	1	114	6	46		19		1.079	0.301	1	1	2	1	35.6
127	3	1	114	10	86	101	16		2.7	0.193	1	1	2	0	35
127	2.75	1	146	8	72	320	15		2.24	0.072	1	1	3	0	39.1
128	2.75	1	60	16	87	306	18		3.271	0.158	1	1	1	0	29.1
128	3	1	80	20	100	423	14		4.306	0.153	1	1	2	0	29.9
128	3	1	101	16	100	569	20		8.753	0.355	1	1	3	1	29.9
132	3	1	60	10	80	339	15		8.152	0.236	1	1	1	1	33.4
1001	3	1	73	16	75	272	11		6.973	0.382	1	1	1	0	31.4
1001	3	1	94	18	98	390	16		13.593	0.335	1	1	2	1	31.3
1006	2.5	1	59	22	75	274	19		8.634	0.425	1	1	1	0	36.2
1006		1	81	20	80	455	20		12.794		1	1	2	0	37.8
1006	2.75	1	120	18	46	311	20		0.695	0.181	1	1	3	0	37.4
1007	3	1	119	14	82	120	14		8.654	0.25	1	1	2	0	23.3
1007	3	1	142	14	99	506	20		1.254	0.194	1	1	3	0	20.6
1012	2.75	1	57	18	91	593	28		12.545	0.053	1	1	1	0	28.3
1012		2	78	14	99	680	18		4.221		1	1	2	0	25.1
1012	2.75	1	97	18	100	900	16		13.36	0.123	1	1	3	1	26.4
1015	3	1	79	16	91	433			2.666	0.218	1	1	1	1	26.6
1015	3.25	1	126	16	86	316	19		6.435	0.219	1	1	1	0	28.8
1016	2.75	1	57	12	65		15		15.088	0.153	1	1	1	0	29.6
1016	2.75	1	79	14	89	889	25		9.691	0.196	1	1	2	0	23.9
1018	3	1	54	14	99	587	16		2.467	0.063	1	1	1	0	38.6
1018	3	1	78	14	94	504	19		10.346	0.066	1	1	2	1	40.7
1020	2.75	1	60	16	97	527	17		5.109	0.1	1	1	1	1	34
1032	3	1	75	18	86		26		12.63	0.139	1	1	1	0	26.1
1034	2.75	1	56	8	77	248	33		5.899	0.293	1	1	1	0	39.1
1038	3			10	57		12		1.2	0.272	1	1	2	0
1038	3.25						11		17.851	10.117	1	1	3	0
1038	3.25			8	47		14		2.767	8.416	1	1	4	0
1038	3.5			10	90		17		2.019	0.302	1	1	6	0
1042	3.25			10	64		12	16	8.733	0.072	1	1	1	1
1045	3.25			22	100				12.704	0.274	1	1	2	0
1045	3.25			16	80		18	12	14.158	0.478	1	1	3	1
1052	3.25			12	100		11			0.122	1	1	1	0
1052	3.25			12	76		15		7.143	0.104	1	1	1	1
1061	3.25			12	93		11		2.374	0.126	1	1	1	1
1072				8	62		14		0.06	0.194	1	1	1	0
1072	3.5			14	65		15	14	0.218	0.235	1	1	2	1
1074	4			10	82		17		20.354	0.323	1	1	1	0
1074	3.75			16	81		18		13.592	0.195	1	1	2	1
1075	3.5			6	46		16		0.5	0.11	1	1	1	1
1077				16	83		16		14.702	0.236	1	1	1	1
1078	3.25			16	95		15		6.906	0.141	1	1	1	1
1079	3			16	95		16		19.016	0.177	1	1	2	1
1083	3.5			18	96		17		17.198	0.219	1	1	1	1
1095	3			12	67		13	16	19.966	0.158	1	1	1	1
1096	3.25			14	89				15.413	0.399	1	1	1	0
1096	3			16	77		13		12.967	0.319	1	1	2	0
1096	3.25			14	80		20		1.804	0.123	1	1	3	0
1096	3.25			12	83		18	20	13.663	0.242	1	1	4	1
1097	3.75			16	67		15			0.125	1	1	1	1
1098	3			18	94		13		9.78	0.178	1	1	1	0
1098	3			14	79		15		1.08	0.201	1	1	2	0
1098	3			16	83		16		4.976	0.216	1	1	3	0
1098	3.25			14	98		16		8.775	0.272	1	1	4	1
1099	3.25			16	97		12		0.5	0.151	1	1	2	0
1099	3			18	100		16		0.44	0.237	1	1	3	0
1099	3.5			16	100		17		7.024	0.359	1	1	4	0
1099	3.5			10	63		12		3.479	0.139	1	1	5	0
1101	3.5			2	35		12		1.034	0.16	1	1	1	0
1101	3			20	83		15			0.091	1	1	2	0
1101	3			18	73		14		7.59	0.1	1	1	3	1
1102	3.25			16	86		19		3.602	0.098	1	1	1	1
2014	3			6	73		18		3.312		1	1	1	0
2014	3.5			18	99		13		15.438	0.411	1	1	2	0
2015	3.5			14	93		14		12.282	0.154	1	1	2	0
2016	2.75			14	92		17	19	7.04	0.177	1	1	1	0
2016	3.25			12	80		13		1.36	0.099	1	1	2	0
2018	3.5			12	61		12		11.662		1	1	1	0
2018	3.5			12	61		17		2.491	0.187	1	1	2	1
2019	2.75			18	91		11	18	12.804	0.247	1	1	1	0
2019	3.25			16	84		17		11.271	0.247	1	1	2	0
2020	3			16	99	239	25		5.623	0.193	1	1	1	0
2021	3.5			8	84		16		2.211	0.114	1	1	1	0
2026	3.5			18	73		12		4.443	0.18	1	1	1	0
2028	3	8	217	18	82	217	22		8.124		1	1	6	0	39.2
2028	2.75	8	230	16	78	265	19		3.702		1	1	7	0	38
2028	2.75	8	262	20	100	204	17		9.352	0.106	1	1	8	0	31.2
2028	2.5	8	290	18	87	434	18		7.311	0.181	1	1	9	0	32.1
2028	2.75	8	319	12	83	291	16		6.657	0.122	1	1	10	0
2094	2.75	8	104	8	48	349	20		1.22	0.089	1	1	2	1	38.8
2113		8	73	10	41	222	19		0.708	0.187	1	1	1	0	37
2113	2.5	8	95	12	97	316	22		7.626	0.128	1	1	2	0	44.9
2113	2.75	8	121	18	87	531	17		9.928	0.217	1	1	3	0	34.3333
2113		8	162	20	84	392	16		8.333	0.092	1	1	4	0	29.3333
2113	3	8	190	20	99	516	15		12.321	0.358	1	1	5	0	25.125
2117	2.5	8	74	8	80	442	29		0.565	0.093	1	1	1	1	43.2
3058		7	96	10	45	282			7.994		1	1	1	1	31
3065	2.25	7	62	10	76	370	22		2.033	0.156	1	1	1	0	46.6
3065	2.5	7	124	12	66	395	26		1.41	0.202	1	1	3	0	44.3
3065	3	7	151	6	41	273	19		10.76	0.147	1	1	4	1	43.8
3092	2.25	7	73	12	59	200	20		7.672	0.115	1	1	1	0	51.6
3092	2.75	7	98	6	42	335	21		6.399	0.11	1	1	2	0	52.4
3092	2.5	7	102	6	44	422	22			0.131	1	1	3	0	52.8
3092	2.75	7	112	10	58	331	20		3.684	0.103	1	1	4	0	50.2
3092	2.75	7	136	12	86	498	21		2.099	0.189	1	1	5	1	47
3123	3	7	74	10	75	238	20		5.783	0.117	1	1	1	1	53.8
3124	2.5	6	132	2	42	140	36		1.083	0.127	1	1	2	0	49.7
3128	2.75	7	155	2	46	245	18		1.126	0.037	1	1	3	1	22
4025	2.75	6	87	6	50	248	18			0.08	1	1	2	1	47.3
4039	3.5	4	169	14	82	275	21		10.754	0.09	1	1	3	0	52.6
4040	3	5	249			202	22			0.138	1	1	1	1	36.875
4051	2.5	6	113	4	44	226	20		0.776	0.359	1	1	2	0	39.8
4051	2.75	6	184	12	81	331	16		1.11	0.303	1	1	3	0	40.5
4053	2.5	6	85	6	45	447	15		6.969		1	1	1	0	45.6
4063	2.5	6	119	8	60	250	21		1.489	0.242	1	1	1	0	58.4
4063		6	142			251	23		1.537	0.355	1	1	2	0	58.6
4063	2.75	6	220	4	47	234	30		14.002	0.455	1	1	4	0	38.9
4070	2.75	6	167	12	100	673	23		2.362		1	1	4	0	46
4070	2.75	6	206	8	52	244	15		10.54	0.22	1	1	5	0	35.8
4070	3	6	264	12	77	331	12			0.311	1	1	6	0	30.9
4079	2.75	6	112	10	58				7.379		1	1	2	1
4102	2.5	6	65	8	61	492	25		2.95	0.354	1	1	1	0	49.6
4123	2.75	6	78	12	87	410	15		0.579	0.228	1	1	1	1	35.6
4135	2.75	6	71	16	95	575	15		16.626	0.348	1	1	1	0	42.8
4135	2.75	6	132	14	56	453	21		7.316	0.263	1	1	2	0	14.5
5004	2.75	6	63	16	86	194	23		10.386	0.157	1	1	1	0	42
5004	2.75	6	88	12	81	295			8.276	0.12	1	1	2	0	42.2
5004	2.75	6	115	16	94	201	14		9.836	0.198	1	1	3	0	39
5004	2.75	6	139	18	94	396	18		6.56	0.185	1	1	4	0	33.2
5004	2.75	6	165	18	98	341	18		6.784	0.187	1	1	5	1	32.4
5006	2.75	6	77	2	36	198			2.24	0.227	1	1	1	0	43
5006	2.5	6	117	8	64	194	21		8.404	0.301	1	1	2	0	39.7
5016	3.25	5	170	12	80				8.616		1	1	4	1	43.9
5019	2.5	6	73	10	72	444			6.365	0.248	1	1	1	0	52.3
5019	2.75	6	126	18	100	622	18		12.794	0.348	1	1	3	0	45.6
5019	2.75	6	154	18	92		16		7.709	0.684	1	1	4	0	44.2
5019	2.75	6	181	10	62	218	17		8.17	0.361	1	1	5	0	43.6
5030	3.25	6	59	20	98	386	16		4.659	0.323	1	1	1	1	37.4
5050	2.75	5	106			178	23		1.077		1	1	1	0	56.3
5050	2.75	5	153			209	17		1.27		1	1	2	0	47.4
5050	3.5	5	212	10	73		27		11.993	0.203	1	1	4	0	34.6
5050	3.25	5	254	14	92	225	17	22		0.304	1	1	5	0	24.2
5050	3.5	5	275	12	63		19		4.388	0.214	1	1	6	1	20.9
5054	2.5	3	97	12	86	255			0.017		1	1	1	0	58.9
5054	2.5	5	116	12	81	200	19		10.944	0.198	1	1	2	1	56.8
5054	2.5	5	190	4	38	242	18		3.264	0.21	1	1	3	0	40
5054	2.5	5	227	2	38		18		0.791	0.203	1	1	4	0	42.7
5060	3	6	62	6	50	176	17		1.843	0.333	1	1	1	0	59.9
5060	2.75	6	83	18	94	490	19		4.879	0.205	1	1	2	0	54.8
5060	3	6	108	12	84	282	18	22	2.299	0.281	1	1	3	1	51.5
5069	2.75	5	85	4	37	209			5.195	0.269	1	1	2	0	45.8
5100	2.5	5	68	10	68				3.245		1	1	1	0	46.7
5100		5	99	10	45	485	21		5.514		1	1	2	1	46.7
5103	2.75	5	101				10		8.196		1	1	1	0	54.875
5103	2.75	5	122	16	90	460	16		0.182	0.111	1	1	2	0	55.5
5103		5	145	8	62	363	20		8.532	0.181	1	1	3	0	51
5103	2.5	5	176	4	37	278	20		8.206	0.256	1	1	4	0	47.4
5103	2.5	5	199	12	86	404	14		2.005	0.26	1	1	5	0	35.625
5103	3	5	236	16	87	171	19		11.043	0.232	1	1	6	0	37.8
5106	2.75	4	72	16	100	639	22		9.046	0.488	1	1	1	0	43.7
5106	3	4	106	20	93	366	23	17	9.744	0.498	1	1	2	0	45.7
5108	2.5	5	261	6	61	232	21		3.219	0.193	1	1	1	0	38.8
5108	3.5	4	350			227	17		7.869	0.286	1	1	3	0	38
6005	3.5	5	185	18	94	556	18		10	0.114	1	1	4	0	35.6
6006	2.75	5	144	8	65	297	18	19	1.089	0.206	1	1	2	0	42.2
6006	2.5	5	204	8	55	194	21		2.795	0.183	1	1	3	0	39.3
6018	3.25	5	53	22	100	966	17		7.27	0.284	1	1	1	1	36.2
6022	2.5	4	138	8	42	249			4.33		1	1	2	0	39.75
6022	2.75	4	162	14	94	428	21		0.992		1	1	3	1	49
6030	2.5	5	64	16	100	100	18		9.441	0.19	1	1	1	0	39
6030	2.75	5	88	10	65	365	19		6.01	0.545	1	1	2	1	43.6
6034		4	94	4	41		19		1.557	0.154	1	1	2	0	44
6037	2.75	5	75	16	84	432	21		10.135	0.124	1	1	1	0	51.1
6037	2.75	5	101	16	83	297	15		8.892	0.193	1	1	2	1	47.4
6039	3.25	5	67	16	93	478	15	22	14.027	0.319	1	1	1	1	37.2
6040	2.75	5	64	6	40	222	15		11.157	0.203	1	1	1	1	54.2
6041	2.75	4	192	14	79	257	21		4.251	0.319	1	1	3	0	39.3
6041	2.75	4	219	6	50	504	13		3.147	0.321	1	1	4	1	40.7
6047	3.25	5	70	12	91	291	18		1.399	0.15	1	1	1	1	48
6050	3	5	87	10	59	227			1.625	0.118	1	1	1	0	43.7
6050	3	3	112	12	91	379	22		1.766	0.159	1	1	2	1	40.6
6052		5	74	14	100	314	17		4.35	0.349	1	1	1	1	44.9
6060	3.25	5	56	8	65	263	22		10.553	0.176	1	1	1	1	44.5
6075	2.5	4	60	16	90				2.296		1	1	1	0	51.7
6075	2.75	4	105	8	61	332			6.862		1	1	3	0	51.5
6075		4	129	14	83	785	21		13.686	0.363	1	1	4	0	38.8
6075		4	150	14	82	458	22		1.55	0.155	1	1	5	0	41.2
6075	2.75	4	170	8	53	380	19		1.336	0.24	1	1	6	0	45.8
6075	2.75	4	207	12	82	448	19		2.198	0.153	1	1	7	0	40.7
6075	2.75	4	228	16	81	220	16		4.046	0.147	1	1	8	0	38.3
6077	2.75	4	95	14	90	385			10.918	0.114	1	1	1	0	38.75
6086	2.75	4	138	8	53	252	16		3.73		1	1	2	1	32
6086	2.75	4	228	18	87	249	18		1.364	0.28	1	1	2	1	31.625
6091	2.75	4	119	6	43	233	15	12	10.42	0.235	1	1	1	0	45.7
6091	2.5	4	141	16	81	260	18		6.89	0.214	1	1	2	0	44.25
6098	2.5	5	105	16	77	248	21		3.568	0.355	1	1	1	1	46.3
6114	2.75	4	127	12	84	372					1	1	3	0	44.1
6114	2.75	4	152	14	81	353	21		1.717		1	1	4	0	46.3
6114	2.75	4	168	12	82	410	26		10.689	0.327	1	1	5	0	39.4
6114	2.75	4	192	6	42	254	22		0.809	0.208	1	1	6	0	39.9
6114	3	4	257	8	80	348	17		0.283	0.135	1	1	7	0	42
6114	2.75	4	266	16	66	331			0.931	0.14	1	1	8	0	36.6
6114	3.25	4	287			225	16		5.061	0.306	1	1	9	0	39.9
6129	2.75	4	150	18	81	594	25	21	11.47	0.254	1	1	3	0	41.1
7020	3	4	65	10	82	281	17		5.733	0.189	1	1	1	0	53.1
7020	3	4	88	10	62	199	18		4.03	0.236	1	1	2	0	51.6
7020	3	4	111	8	63	280	18		0.732	0.302	1	1	3	0	47
7020	3	4	133	8	50	199	17		0.967	0.295	1	1	4	0	45.7
7020	3.25	4	191	10	74	356	25		1.094	0.123	1	1	5	1	40.8
7023	2.5	4	73	2	35	203	18		8.164	0.224	1	1	2	0	47
7023	2.5	4	97	8	59		19		5.515	0.114	1	1	3	0	38.25
7023	2.5	4	121	12	83		27		7.394		1	1	4	0	40.6
7023	2	4	144	12	81	338	18		11.905	0.327	1	1	5	0	34.5
7023	2.75	4	188	14	82	498	17		2.553	0.316	1	1	6	0	29.8
7026	2.75	4	120	18	83	412	21		0.545	0.277	1	1	3	0	40.1
7026	2.75	4	145	14	83	368	20		2.408	0.513	1	1	4	0	38.4
7033	3	3	177	20	100	416			6.445		1	1	6	0	40.8
7033		3	190	12	81	611	18		0.255		1	1	7	0	39.875
7033		3	204	12	83	346	19		1.666		1	1	8	0	31.5
7033	2.5	3	227	10	48	96	19		1.086	0.551	1	1	9	0	33.8
7036	2.75	3	186	22	94	348			10.92		1	1	4	1	39.4
7038	3.25	1	69	4	40	204	15		2.983	0.756	1	1	1	1	43.6
7042	2.5	4	58	6	43	242			2.235	0.333	1	1	1	0	37.2
7042	3	4	94	16	100	612	20		7.077	0.407	1	1	2	0	36.6
7042	3	4	137	20	100	509	19		11.474	0.611	1	1	4	1	33.8
7043	2.5	4	56	20	58	398	26		13.207	0.305	1	1	1	0	50.2
7043	3	4	79	10	65	259	24				1	1	2	0	46.4
7043	3	4	103	4	55	238	23		24.116	0.44	1	1	3	1	53.7
7045	2.75	4	124	22	81	242	28		0.575	0.251	1	1	3	0	40.4
7048		4	76	16	55	201	16		9.909	0.42	1	1	1	1	53.7
7051	2.75	4	64	14	91	518	20		1.698	0.322	1	1	1	0	16.8333
7051	3	4	87	14	84	331	15		9.47	0.214	1	1	2	0	14.5
7051	3.25	4	112	12	71	364	21		12.24	0.255	1	1	3	0	26.1
7062	2.75	3	67	12	83	606	16		7.619	0.209	1	1	1	0
7062	3.25	3	91	18	93	237	18		8.748	0.327	1	1	2	0	38.3
7062	3	3	116	18	92	401	20		14.144	0.707	1	1	3	0	46
7062	3	3	140	14	60	264	21		9.546	0.772	1	1	4	0	41.9
7062	2.75	3	162	20	67	154	15	24	7.849	4.603	1	1	5	0	43.8
7063	3	4	82	10	55	316			2.765	0.462	1	1	1	1	52.9
7065	3	3	81	10	69		12	23			1	1	3	0	53.7
7065	3	3	91	6	38	294	19		8.299		1	1	4	1	54.75
7067	2.75	3	134	4	43	248	13	20	2.163	0.838	1	1	1	0	47.2
7079	2.5	3	75	16	81		28		9.545	0.312	1	1	1	0	57.2
7079	2.5	3	143	14	75		18		2.989	0.326	1	1	3	1	51.8
7081	2.75	4	76	10	64	249	15		0.981	0.396	1	1	1	1	41.6
7084	3	4	72	16	100	756	14			0.39	1	1	1	0	44.3
7084	3	4	102	20	86	475	19		2.218	0.615	1	1	2	0	43.9
7084	3	4	133	22	97	498			9.589	0.272	1	1	3	1	38
7090	2.75	4	43	6	59	216	26		3.723		1	1	1	0	41.3
7090	3	4	74	22	92	137	19		6.934	0.611	1	1	2	0	41.8
7090	3	4	97	16	95	269	15		2.623	0.441	1	1	3	0	42.8
7090	3.5	4	119	18	93	449	23		9.174	0.813	1	1	4	1	34.4
7091	2.75	4	54	6	50		22		5.374	0.534	1	1	1	0	57.1
7091	3	4	88	16	100	212	27		12.756	0.464	1	1	2	0	58.3
7091	3	4	93	10	91	562	27		4.112	0.421	1	1	3	0	57.3
7091	3	4	113	10	80	322	21		9.328	0.603	1	1	4	1	52.7
7100	3	3	147				23		8.788		1	1	2	0
7100	3.25	3	166	2	37	259	44		7.119		1	1	3	0	49.6
7100	2.75	3	193	12	86	411	34		9.862	0.594	1	1	4	1	42.1
7107		3	68	12	73	354	18				1	1	1	0	43.9
7107	2.75	6	79	22	100	339	13		7.386		1	1	2	0	46.9
7107	2.75	3	101	20	100	340	16		8.269		1	1	3	0	49.5
7107	3	3	113	14	80	342	17		12.468	1.007	1	1	4	0	44.6
7107	2.75	3	168	2	43	134	17	24		10.139	1	1	6	0	40.2
7107	2.75	3	186	16	85	555	14		0.222	0.29	1	1	7	0	36.9
7107	3	3	205	12	82	487	20		9.437	0.422	1	1	8	1	41.4
7108	3	3	75	2	35	145	15	23	3.662	4.499	1	1	1	0	48.8
7112	2.75	3	108	10	78	369	15		3.743		1	1	2	0	43.5
7112	3.5	3	136	18	100	547	19		10.2	0.178	1	1	3	0	44.8
7112		3	157	18	86	312	17		9.888	0.454	1	1	4	0	39.4
7112	2.75	3	184	6	49	327	18		2.063	0.428	1	1	5	0	47.5
7112	2.75	3	195	4	42	115	14			7.124	1	1	6	0	33.6
7112	3	3	204	2	37	334	15		4.629	0.243	1	1	7	0	33.75
7112	3.25	3	228	2	36	286	17			0.531	1	1	8	0	36.8
7118	2.5	3	67	6	68		18			0.633	1	1	1	0	38.1
7118	2.75	3	87	6	46	199	18		0.763	0.435	1	1	2	0	43.7
7118	2.75	3	133	10	60	225	17	16	1.878	0.489	1	1	3	0	41.2
7118	2.75	3	177	12	85	321	14		2.114	0.555	1	1	5	0	36.3
7118	2.75	3	199	12	90	380	18		0.099	0.352	1	1	6	1	37.9
7121	2.5	3	114	34	89	735	12		6.722		1	1	3	1	40.7
7125	3	3	65	16	87	457	22		0.68		1	1	1	1	43.1
7129	2.5	3	67	14	88	357	14		6.744		1	1	1	0	43.7
7129	2.5	3	124	12	89	496	27		16.588	0.657	1	1	2	0	40.5
7129	2.5	3	166	10	81	208	27		6.093	0.359	1	1	3	0	36.375
7129	2.5	3	188	14	79	324	19		4.847		1	1	4	0	40.7
7132	3.5	4	59	16	86	250	26		7.158	0.478	1	1	1	0	49.9
7132	3.5	4	82	14	80	219	15		7.816	0.413	1	1	2	0	49.7
7132	3.5	4	104	18	87	251	24		8.824	0.285	1	1	3	0	47.2
7134	3	3	69	16	73	336	23		8.318	0.455	1	1	1	0	49.4
7134	3	3	95	14	58	335	23		2.528	0.497	1	1	2	1	52.3
7136	2.5	3	94			219	17	18	6.059		1	1	1	0	51.3
7136	2.75	3	128	10	73		18		1.297	0.163	1	1	2	0	52.2
7136	2.75	3	152	6	52	327	18		1.388	0.412	1	1	3	0	49.8
7136	2.5	3	177	8	75	363	16	19	9.067	0.176	1	1	4	1	46.3
8005	2.5	3	52	10	73	261	15		1.488	0.266	1	1	1	0	47.9
8007	3.25	3	136	14	83	387	33		8.681		1	1	2	1	37.3
8010	3.75	3	144	16	78	566	19		3.1		1	1	5	0	33.6
8010	3.25	3	176	20	93	481	21		1.678		1	1	6	1	34.2
8014	2.5	3	143	18	87	180	20		3.308	0.276	1	1	1	1	42.9
8021	2.5	3	112	14	86	488	22		9.368	0.279	1	1	2	0	40.9
8021	2.5	3	149	14	83	115	21		9.571	0.24	1	1	3	0	37.8
8026	2.75	3	152	14	84	473	17		3.662	0.373	1	1	2	1	35
8035	2.75	3	55	4	41	202	29			0.455	1	1	1	0	51.5
8035	3	3	74	14	47	456	17	20	9.791	0.52	1	1	2	1	50.6
8036	2.75	3	68	2	36	176	18			0.229	1	1	1	0	32.8
8036	3	3	90	18	81	311	12		2.079	0.258	1	1	2	1	43.4
8037	3	3	61	2	51	205	16			0.354	1	1	1	0	24
8037	3	3	82	14	90	444	16		2.439	0.274	1	1	2	1	39.6
8039	2.5	3	65	8	62	523	20		9.57	0.395	1	1	1	1	48.1
8041	2.5	3	93	10	85		27		9.54	0.22	1	1	2	0	53
8043	2.5	3	61				16		10.49	0.406	1	1	1	0	40.3
8043	2.75	3	92	10	82	253	20			0.241	1	1	2	0	35.625
8043	2.75	3	130	14	83	588	16		10.429	0.305	1	1	3	0	38.3
8043	3	3	154	16	93	238			10.384	0.287	1	1	5	0	35
8043	3	3	177	16	94	708	22		10.094	0.431	1	1	6	0	32
8046	2.75	3	65	16	100	549	16		1.735	0.398	1	1	1	1	36
8049	2.75	3	61	12	68	243	11	18	4.229	0.351	1	1	1	0	39.5
8050	3	2	105	12	71	216	51		12.382		1	1	2	0	55.2
8050	3.25	2	112	4	40	218	42		16.876		1	1	3	0	54.5
8050	3.25	2	126	14	88	312	36		11.126		1	1	4	1	45.5
8052	3.25	3	79	6	61	254	11		1.591	0.229	1	1	2	1	47.6
8059	3.25	3	58	2	36	161	20		0.755	0.307	1	1	1	0	38.6
8059	3	3	80	20	82	291	21		7.257	0.38	1	1	2	0	35.4
8059	3.5	3	141	10	48	162	19		2.419	0.25	1	1	4	1	27.3
8063	3.25	3	63	14	100	677	15		2.157	0.3	1	1	1	0	39.4
8063	2.75	3	88	20	100	223	21		9.668	0.484	1	1	2	0	33.3
8063	3	3	113	18	100	803	19		1.843	0.302	1	1	3	1	36.8
8064	2.75	3	99	22	100	532	21		13.86	0.266	1	1	1	0	38
8064	2.75	3	128	12	79	504	24		7.418	0.346	1	1	2	0	36.9
8064	2.5	3	185	16	96	592	19		6.828	0.384	1	1	4	0	38
8070	2.5	3	67	8	61	791			1.468	0.287	1	1	1	0	20.9
8071	2.75	3	78	4	46	236	17		1.03	0.242	1	1	1	0	49.4
8072	2.75	3	51	12	84	411	20		1.564	0.372	1	1	1	0	37
8072		3	78	2	37	103	19		4.824	0.469	1	1	1	0	37.6
8084	2.75	3	118	12	64	283	22		6.329	0.393	1	1	1	0	43
8084	3	3	174	16	85	220	21		13.121	0.494	1	1	2	0	29.5
8084	3	3	196	20	84	283	20	16		0.446	1	1	3	0	38.7
8084	2.75	3	219	18	87	296	24		13.55	0.303	1	1	4	0	37.9
8086	2.75	3	120	10	84	502	16		3.304	0.197	1	1	1	1	36.5
8093	2.75	3	114	12	83	300	16	22	7.411	0.623	1	1	1	0	31.3
8096	2.5	3	60	10	74	243	20		1.466	0.253	1	1	1	0	43.4
8096	2.75	3	144	6	51	215	22	21	4.32	1.087	1	1	2	0	35.4
8096	3	3	155	2	37	284	20		8.266	0.226	1	1	3	0	28.5
8097	2.75	3	77	2	38	164	18	16	5.848	0.49	1	1	1	1	47
8098	3.5	2	135	10	57	327	23	14	8.761		1	1	2	0	47.6
8098	3.25	2	156	6	50	96	15		0.731		1	1	3	1	32.3
8098	3	3	56	10	80	242	20		3.72	0.372	1	1	1	0	64.8
8100	3	2	109	16	71	226	20		0.988		1	1	2	0	48.8
8100	2.75	2	183				18		9.747	2.255	1	1	4	0	39.4
8100	3	2	207	4	40		20	12	1.625	0.353	1	1	5	0	37
8101	2.75	2	67			218			1.118		1	1	1	1	45.7
8102	3.25	2	111								1	1	2	0	37.4
8102	2.5	2	153			154	15		4.86	0.51	1	1	3	0	33.7
8104	2.5	2	185	8	45	186	15		1.382	0.417	1	1	1	1	37.4
8105	3	3	98	14	88	422	19		0.423	0.457	1	1	2	0	48.7
8105	2.75	3	139	12	83	362	22		3.937	0.397	1	1	3	0	48.7
8107	3	2	89	10	59	378	21		2.167		1	1	2	1	29.7
8111	2.5	2	134	6	44	229			0.426	0.295	1	1	2	0	45.4
8111	2.75	2	158	12	82	467	21		6.205	0.039	1	1	3	0	44.3
8111	3	2	195	2	36	257	18		0.75	0.187	1	1	4	1	40.5
8112	2.25	2	70			248	16		0.323	0.245	1	1	1	0	35.1
8112	2.25	2	112	12	58	350	19		7.788	0.236	1	1	1	1	38.8
8113		2	65								1	1	1	0	39.2
8113	3	2	108	16	91	387	36		5.542		1	1	2	1	37.7
8115	3	2	83	16	55		17		9.741		1	1	1	0	42.5
8115	3	2	108	10	77	225	20		3.023	0.36	1	1	2	0	43.8
8115	3	2	185	16	45	198	18	17		0.228	1	1	4	1	38.7
8116	2.75	2	74	16	89	464	20		9.944		1	1	1	1	54.7
9003	2.75	2	118	12	94	116	18		9.292		1	1	2	0	33.5
9003	2.75	2	149	12	75	483			7.73	0.24	1	1	3	0	30.6
9003	2.75	2	170	12	92	365			9.952	0.174	1	1	4	0	33.6
9003	2.75	2	194	10	82		16		3.537	0.177	1	1	5	0	32.4
9008	3.25	2	122	14	72				10.352		1	1	3	1	38.6
9008	3	3	58	10	82	367	22		1.317	0.343	1	1	1	0	50.2
9009		2	74	10	52	247	28	18			1	1	2	0	47.4
9009	2.75	1	91	16	72	216	17		1.707		1	1	3	0	46
9010	2.75	3	57	14	82	150	22		2.912	0.569	1	1	1	0	55.2
9013	3.25	2	130				16		7.342		1	1	1	1	34.1
9014	2.75	2	76	14	86	158			4.73		1	1	1	0	57.1
9014	2.75	2	91	6	45	257	16		2.416		1	1	2	1	53.7
9015	2.5	2	50	10	82	360	23		8.455		1	1	1	0	45.875
9015	3	2	71	16	88	455	19	20	10.808		1	1	2	0	45
9015	2.75	2	92	8	45	227	16		0.482	0.474	1	1	3	0	40.8
9015	2.75	2	132	12	85	400	22			0.397	1	1	4	0	42.9
9015	2.5	2	158	6	48	273	19		1.521	0.348	1	1	5	0	39.2
9015	2.5	2	166	6	60	218	15		5.803	0.303	1	1	6	0	41.4
9016	3	2	70	10	66	372	22		4.789	0.179	1	1	1	0	43.6
9017	2.75	2	122	10	78	272	17		2.045		1	1	2	0	48.8
9017	3	2	147	14	94		21		8.874	0.168	1	1	3	0	47.1
9017	3	2	171	10	54	240	18		2.306	0.161	1	1	4	0	43
9017	2.75	2	196	10	86		17		5.757	0.318	1	1	5	0	37
9017	2.75	2	242	12	82	299	15			0.166	1	1	6	0	34.5
9019	2.25	2	71	12	89	335	19			0.294	1	1	1	0	54.6
9019	2.5	2	95	10	63	221	19			0.321	1	1	2	1	51.9
9020	3.25	2	128				53		10.112		1	1	3	1	41.625
9022	2.5	2	92	8	71	181	10		0.126	0.24	1	1	1	0	53.3
9022	2.75	2	116	10	76	246	23		0.805	0.247	1	1	2	0	53.8
9022	2.5	2	163	6	47	230	18		0.052	0.205	1	1	3	0	40.4
9022	2.5	2	190			280	21		0.953		1	1	4	0	48.3
9025	2.75	2	62	14	80	249			4.448		1	1	1	0	38.8
9025	2.75	2	86	12	99	458	20		1.291		1	1	2	0	45
9025	3	2	119	18	100	584	17		1.074	0.332	1	1	3	1	43.7
9026	3	2	60	16	96	126	20		8.555		1	1	1	0	42
9026		2	82	18	83	287	21		6.112	0.575	1	1	2	0	44.7
9026	2.75	2	147	2	41	93	17		1.481	8.205	1	1	3	0	39.1
9026	2.75	2	159	12	89	232	18		0.678	0.504	1	1	4	0	34.125
9026	3	2	182	16	63	257	15		1.594		1	1	5	0	37.7
9026	2.75	2	204			643	17		3.009	0.392	1	1	6	1	33
9027		2	88	4	45	149	15		0.217		1	1	2	1	38.5
9029	2.75	2	114	10	84	254	18		7.736	0.219	1	1	1	0	30.6
9029	2.75	2	140	12	66	295	19		7.621	0.354	1	1	2	1	31.5
9035	2.75	2	70			206	28		12.6	0.645	1	1	1	0	47.8
9035	3	2	127	12	67	255	14	12	5.559	0.537	1	1	3	1	47.1
9038	2.75	2	202	2	38	158	15		1.604	0.278	1	1	1	0	42.6
9040	2.75	2	71	14	96	337	21		1.268	0.441	1	1	1	1	43.8
9045	2.25	2	91			288	20	19	0.568	0.325	1	1	1	0	34.7
9045	2.5	2	114	18	90	475	16		0.563	0.174	1	1	2	1	45
9046	2.5	1	94	4	54	358	19		0.619	0.428	1	1	1	0	50.6
9046	2.5	2	182	16	86	223	16		11.057	0.365	1	1	3	0	40.3
9046	2.5	2	206	10	80	435	16		1.206	0.38	1	1	4	1	45.2
9048	2.75	2	70	14	81	390	26		2.002	0.173	1	1	1	0	42.3
9048	2.75	2	91	10	75	344	20	16	9.188	0.301	1	1	2	0	30.1
9048	3	2	115	12	87	538			1.439	0.305	1	1	3	0	31.7
9048	2.75	2	135	14	90		15		6.362	0.231	1	1	4	1	31.6
9055	3	2	75	16	98	547	26		1.914	0.339	1	1	1	0	41.9
9057	2.5	2	58	2	35	123	13	17	0.355	0.31	1	1	1	0	50.6
9057	3.25	2	76	20	66	526	15			2.969	1	1	2	0	47.5
9057	2.75	2	84	8	54	316	15			0.29	1	1	3	1	50.7
9059	2.75	1	115	6	42	262	27		2.033	0.17	1	1	2	0	43
9059	2.5	2	142	14	82	380	21		0.777	0.412	1	1	3	1	48.2
9060	2.75	2	54	12	84	456	15		1.58	0.348	1	1	1	1	48.5
9061	2.5	2	143	12	87	613	12			0.334	1	1	2	0	39.2
9062	3	2	61	18	98	660	22		1.503	0.353	1	1	1	0	43.2
9062	2.75	4	102	12	86	357	21		2.884	0.276	1	1	2	0	37.8
9062	2.75	2	152	14	100	703	19		5.518	0.312	1	1	3	1	37
9065	2.5	2	74	4	60	182	14	17	9.1	0.361	1	1	1	0	42.4
9065	3	2	116	22	100	498			0.857	0.217	1	1	3	0	43.2
9065	3	2	160	10	55		25		6.202	0.355	1	1	4	0	38.4
9065	3	2	174	14	88	374	19		10.359	0.332	1	1	5	0	38
9065	3	2	188	18	84	290	21		14.182	0.325	1	1	6	0	33.1
9068	2.75	2	69	8	77	320	19		0.33	0.157	1	1	1	1	36.6
9069	2.75	2	66	18	92	498			2.395	0.24	1	1	1	1	49.2
9069	3	2	165	10	81	271			2.463	0.322	1	1	1	0	37.9
9069	3	2	188	16	90	656	17		1.883	0.291	1	1	1	1	39.4
9070	2.5	2	79	18	100	317	18		6.794	0.344	1	1	1	1	41.8
9071	2.75	2	76	8	35	216	22		2.457	3.233	1	1	1	0	42.5
9071	2.75	2	166	12	83	338	20		2.288	0.397	1	1	3	0	43.6
9072	3	2	89	16	95	632	18		2.288	0.397	1	1	2	1	46.7
9074	2.75	2	62	12	84	353	19		1.102	0.17	1	1	1	1	48.9
9075	2.75	2	76	18	91	476	25			0.375	1	1	1	1	44.5
9076	2.75	2	54	12	94	591	17		5.787	0.255	1	1	1	0	40.6
9076	2.75	2	76	2	36	227	18		1.821	0.217	1	1	2	1	33.5
9078	2.75	2	64	4	49	191	18		9.401	0.669	1	1	1	0	43.9
9078	2.75	2	120	10	85	247	18		4.297	0.274	1	1	2	1	44.2
9079	2.75	2	53	8	44	355	15		0.435	0.257	1	1	1	0	21.5
9082	2.75	2	53	16	96	307	23		9.695	0.24	1	1	1	0	44.8
9082	2.75	2	75	16	91	540	19		13.681		1	1	2	0	41
9082	3	2	114	16	84	449	19		6.454	0.173	1	1	3	0	38.7
9090	3	2	96	16	95	255	26		9.231	0.271	1	1	2	1	43.8
9092	3	2	55	10	79	682	22	19	5.117	0.252	1	1	1	0	45
9092	2.75	2	78	16	84	221	15		6.962	0.175	1	1	2	0	43.1
9092	2.75	2	125	16	84	314	17		12.47	0.359	1	1	3	0	41
9092	2.75	2	150	16	99	432	17		1.27	0.296	1	1	4	0	39.6
9092	2.75	2	175	16	100	565	24		0.717	0.269	1	1	5	0	39.2
9094		1	178	18	86	956			1.539		1	1	6	0	36.3
9094	3.25	1	205	18	84	277			2.819		1	1	7	0	37.3
9094	3.25	1	230	14	87	301	16	21	6.545	0.271	1	1	8	0	35.5
9094	3.25	1	255	16	83	340	17	13	8.908	0.313	1	1	9	0	36
9094	3.25	1	333	10	63	363	17		0.989	0.356	1	1	11	0	32
9095	2.75	2	68	16	90	262	19		20.658	0.35	1	1	1	0	44.7
9095	2.75	2	89	14	100	547	17		1.521	0.373	1	1	2	1	41.4
9096	2.75	2	76	16	93	371	20		0.146	0.901	1	1	1	0	47.3
9101	2.75	2	77	8	41	201	28		9.586	0.594	1	1	1	0	52.9
9101	3	2	101	2	44	129	25		13.41	0.41	1	1	2	0	50.1
9101	3.25	2	116	18	95	451	23		10.068		1	1	3	0	46.6
9101	3	2	137	18	83	561	18		13.925	0.474	1	1	4	0	44.2
9101	3	2	156	22	100	641	20		11.116	0.251	1	1	5	1	42.1
9106	3	2	109	6	65	367	21		9.802	0.292	1	1	1	0	43.6
9108	3.25	2	51	20	97	440	16		2.345	0.284	1	1	1	1	38.4
9110	2.75	2	59	18	95	321	21		4.516	0.304	1	1	1	0	35
9110	2.75	2	83	14	97	428	17		1.325	0.401	1	1	2	1	34.1
9112	2.75	2	57	8	45	246	26		0.517	0.272	1	1	1	1	41.2
9118		1	161	10	68				0.558		1	1	4	0	35.9
9118	3	1	185	12	97	517	18		1.703		1	1	5	0	35.25
9118	3.5	1	208	8	80	792	20		1.289	0.174	1	1	6	0	35.3
9118	3.5	1	231	18	89	328	16		13.59	0.183	1	1	7	1	34.4
9120	3	2	55	12	81	370	22		8.481	0.314	1	1	1	0	40.5
9122	2.75	1	114	14	87	327					1	1	2	0	32.2
9122	2.75	1	223	10	62	219	16	23	0.647	0.273	1	1	5	0	32.9
9124		1	145	12	64	275	24		8.323		1	1	4	0	26.2
9124	3.5	1	166	6	62	162	17		0.28		1	1	5	0	30
9124	3.25	1	201	12	72	311	16	15	3.032	0.215	1	1	6	0	26.3
9124	3.25	1	269	10	48	234	17		1.15	3.583	1	1	8	0	27
9124	3	1	282	16	98	496	22		13.21	0.329	1	1	9	1	29.7

## Sheet: Subgroup Experiment 2
ID	Lact	LactCat	BCS	DIM	SCRDur	SCRPA	SCRcat	ActBou	D0F	D0CL	E2	P4	D7CL	P4D7	D14CL	P4D14	D21F	D21CL	P4D21	lenght	SCRDur1	SCRPA1	ActBou1	Bred	PAI	Tbred	MilkAI
2	2	Multiparous	2.75	59	14	57	Low	395	16	0	7.815	0.502								37	8	74	322	1	0	1	38.5
4	2	Multiparous	3	54	8	50	Low	258	16	0	1.259	0.539	28	5.439	25	0.754	10		0.671	18	12	65	372	1	0	1	39
10	2	Multiparous	2.75	51	6	42	Low		16	0	3.337	0.458	25	1.778	26	0.655	14		7.745	22	8	65	223	1	0	1	47
25	1	Primiparous	3.25	68	2	42	Low	198	18	0	4.882		20			7.845	12	23						1	0	1	27.8
25	1	Primiparous	3	72	10	85	High	300	29	0			25			6.891	12	21						1	1	2	28.2
28	1	Primiparous	2.75	127	6	43	Low	224	14	0	0.782		30			6.708	12	22		24	14	96	395	1	0	3	32.7
28	1	Primiparous	3	142	14	96	High	395	13	0	3.171	0.21	27	5.237	33	11.965	10	28	8.029					1	1	4	41.5
31	1	Primiparous	2.5	82	14	86	High	297	18	0	3.391		27			5.604	14	28						1	0	2	28.6
34	1	Primiparous	2.75	121	18	91	High	326	17	0	14.135		28			7.726	10	30						1	0	3	31.5
34	1	Primiparous	2.75	162	16	98	High	458	25	0	1.491	0.319	29	6.105	27	0.247	16	16	9.456	21	12	84	524	1	0	4	28.3
34	1	Primiparous	3	184	12	84	High	524	16	1		0.246	35	4.931	22	10.813	15	27	8.469					1	0	5	28.6
36	1	Primiparous	3	113	18	96	High	203	14	0	9.016	0.197	24	1.908	28	6.952	12	20	7.578					1	0	3	25.3
36	1	Primiparous	3	157	18	68	Low	383	18	0	6.444	0.121	32	2.493	28	4.504	11	22	4.767	30	12	66	448	1	0	4	24.8
36	1	Primiparous	2.75	187	12	66	Low	448	17	0	8.497	0.144	21	2.759	30	5.085	13	26						1	0	5	22.6
45	1	Primiparous	2.5	38	10	65	Low	228	18	0			26	3.101	31	0.424			7.314	23	20	86	308	0		0	36.6
45	1	Primiparous	2.5	61	20	86	High	308	20	0	3.759	0.174	18	2.849	26	0.353	18		6.135	23	20	82	290	1	0	1	32.9
45	1	Primiparous	2.5	84	20	82	High	290	17	0	5.557	0.239	27	4.359	29	0.292	17	25	7.169	22	20	100	645	1	0	2	37.4
51	1	Primiparous	3	69	16	92	High	408	16	0	1.085	0.115	21	6.215	23	14.754	12	18	8.801					1	1	1	30.1
51	1	Primiparous	2.75	82	4	47	Low	114	29	0			22	8.812	22	8.886	15	13	10.8					1	0	1	30.7
53	1	Primiparous	2.75	121	10	80	High	273			1.104	0.226	20	3.121		0.485	18		9.461	38	16	69	360	1	0	2	33.1
53	1	Primiparous		166	16	69	Low	360	20	0	4.294	0.21	20	2.501	23	0.278	16	25	9.93					1	1	3	31.1
53	1	Primiparous	3	143	16	60	Low	230	20	0				0.489		5.459	15	24	2.278	25	12	88	327	1	0	2	29.125
55	1	Primiparous	3.25	63	6	51	Low	194	15	1		6.826	20	0.247	18	3.63	29	22	0.997	31	10	81	484	1	0	1	34.5
55	1	Primiparous	3.25	94	10	81	High	484	28	0	11.207	0.243	20	4.524	28	6.935	17	27	6.8					1	1	2	34.7
60	1	Primiparous	2.75	184	14	96	High	446	20	0	7.821	0.087	23	1.909	25	0.291	15		7.676	22	18	100	532	1	0	4	28.75
74	1	Primiparous	2.75	53	16	84	High	359			10.587	0.166	20	3.492	38	8.975	17	24	7.594	24	8	67	401	1	0	1	31.3
74	1	Primiparous	2.5	77	8	67	Low	401	19	0	7.608	0.231	35	2.435	34	0.236	19	24	7.485	23	18	100	433	1	0	2	29.7
74	1	Primiparous	2.5	100	18	100	High	433	19	0	10.839	0.119	26	3.105		4.578	14	28						1	0	3	25.1
74	1	Primiparous		132	18	100	High		21	0	12.711	0.176	15		24	7.825	15	27	8.865					1	1	4	27.6
77	1	Primiparous	2.5	93	6	59	Low	328	15	0		0.186	23	2.763	23	0.397			4.949	21	10	82	460	1	0	1	30.375
77	1	Primiparous	2.75	114	10	82	High	460	17	0		0.207	28	4.03			10		6.38	19	4	36	293	1	0	2	31.9
77	1	Primiparous	2.75	133	4	36	Low	293	14	0	0.917	0.154	29	4.06	28	0.598	12	23	8.556	22	18	91	306	1	0	3	29.7
77	1	Primiparous	2.5	155	18	91	High	306	11	0	10.132	0.459	23	5.386	24	8.661	16	25	8.839					1	1	4	29.5
95	1	Primiparous	2.5	26				211	14	0					18	0.782	13	22	0.429					0		0	28.7
100	1	Primiparous	2.5	44	14	68	Low	246	15	0			24	0.567	22	0.329			7.133	43	10	82	439	0		0	32.6
100	1	Primiparous	2.75	87	10	82	High	439	16	0	6.32	0.08	23	1.052	30	5.655	13	21	3.319					1	1	1	31.9
102	1	Primiparous	2.75	80	12	98	High	396	18	0	8.995	0.185		1.053		0.39			6.785	20	14	83	265	1	0	2	28.5
102	1	Primiparous	3	60	14	83	High	265	15	0	10.036	0.225	21	3.971	24		18			22	4	43		0		0	27.7
102	1	Primiparous	3	124	6	41	Low	244	17	0	1.772	0.173	27	3.116	30	0.688	24		5.934	20	18	98	140	1	0	4	25.8
104	1	Primiparous	2.75	60	18	99	High	405	24	0		0.38	24	3.401	30					27	16	93	489	1	0	1	32
109	1	Primiparous	2.75	31	6	50	Low	241	12	0				4.982	18	3.997	12	15	6.341	26	14	81	351	0		0	26
109	1	Primiparous	3	57	14	81	High	351	16	0	2.513	0.189	28	4.639	35	0.266	12		5.587	20	8	65		1	0	1	28.4
109	1	Primiparous	3	98	18	90	High	371	19	0	2.1	0.206	36	3.276	29	8.477	12	33	8.351					1	1	3	28.1
110	1	Primiparous	3.25	120	16	88	High	488	12	0	2.523	0.318	17	4.156	21				7.591					1	0	1	23.9
114	1	Primiparous	2.75	41	16	90	High	292					18	1.731	14	0.28	18	20	6.623	20	14	89	619	0		0	26
114	1	Primiparous	3	61	14	89	High	619	17	0	11.726	0.255	20	3.118	28	9.64	10	26	7.183					1	0	1	25.5
118	1	Primiparous	2.75	10				465	12	0			25	3.204	27	4.808	20	27	0.339	43	18	100	622	0		0	25.2
118	1	Primiparous	2.75	54	18	100	High	622	20	0	16.997	0.319	31							22	22	100	520	1	0	1	30.9
118	1	Primiparous	2.75	96	18	100	High	556	15	0	2.59	0.451	26	3.929	20				6.498	19	22	100	622	1	0	4	28.8
121	1	Primiparous	2.5	11	2	37	Low	100								0.253	11		0.345					0		0	18.3
122	1	Primiparous	2.75	56	16	91	High	651	30	0	17.638	0.346	24	1.731	28	0.578	16		6.404	23	10	62	383	1	0	1	29.4
126	1	Primiparous	3.25	59	8	72	Low	263	16	0	11.003	0.521		0.325		0.685	17		0.649	55	6	46		1	0	1	33.3
128	1	Primiparous	2.75	60	12	87	High	306	18	0	3.271	0.158	26	4.482	32		14		4.921	20	20	100	423	1	0	1	29.1
132	1	Primiparous	3	60	10	80	High	339	15	0	8.152	0.236	27	2.378	21	6.024	18	25	9.794					1	1	1	33.4
1006	1	Primiparous	2.5	59	22	75	Low	274	19	0	8.634	0.425	21	2.099	22	0.723	20		5.918	22	20	80	455	1	0	1	36.2
1012	1	Primiparous	2.75	57	18	91	High	593	28	0	12.545	0.053	29	5.097	27	0.382	18		8.193	21	14	99	680	1	0	1	28.3
1032	1	Primiparous	3	27	10	71	Low	445	14	0			31	4.509						48	18	86		0		0	29.8
4026	7	Multiparous	2.75	56	20	81	High	322					25	2.222	23	8.207	12	27	5.896					1		1	37.2
5030	6	Multiparous	3.25	59	20	98	High	386	16	0	4.659	0.323	26	2.716	27	8.41	10	29	8.799					1	1	6
5054	5	Multiparous	2.5	116	12	81	High	200	19	0	10.944	0.198	33	4.281	22	9.657	17	25	7.578					1	1	2	56.8
5054	5	Multiparous	2.5	227	2	35	Low	147	18	0			24	11.587	27	8.908	16		9.785	38	4	38	242	1	0	4	43.3
5054	5	Multiparous	2.5	190	4	38	Low	242	18	0	3.264	0.21	30	3.204						37	2	38		1	0	3	40
5100	5	Multiparous		99	10	45	Low	485	21	0	5.514		20			3.916	12	30						1	1	2	46.7
5103	5	Multiparous	2.75	122	16	90	High	460	16	0	0.182	0.111	26	1.039	26	0.236	15		4.234	23	8	62	363	1	0	2	55.5
5103	5	Multiparous		145	8	62	Low	363	20	0	8.532	0.181	15	1.44	27	4.787	10	24	3.311	31	4	37	278	1	0	3	51
5103	5	Multiparous	2.5	161	4	37	Low	278	20	0	8.206	0.256	15	0.561	27	0.383	10	24	2.384	23	12	86	404	1	0	4	47.4
5103	5	Multiparous	3	236	12	86	High	404	19	0	2.005	0.26	18	2.682	20	0.153	12		5.983	37	16	87	171	1	0	6	37.8
5103	5	Multiparous	2.5	199	16	87	High	171	14	0	11.043	0.232	23		27	0.313	16	27	0.163					1	0	5	35.625
6006	5	Multiparous	2.5	53	8	65	Low	318					15	3.289	22	0.212	19		5.816					0		0	52.2
6018	5	Multiparous	3	32	14	88	High	450	19	0					28	0.632	17		2.2					0		0	39.4
6037	5	Multiparous	2.75	75	12	84	High	432	21	0	10.135	0.124				7.675	15	30	13.537	26	16	83	297	1	0	1	51.1
6037	5	Multiparous	2.75	101	16	83	High	297	15	0	8.892	0.193	26	1.123	28		10	23	5.553					1	1	2	46.4
6052	5	Multiparous		46	2	35	Low	164	17	0			22	3.885	31	6.733	13	30	6.518	28	14	100	314	0		0	50.5
6052	5	Multiparous		74	14	100	High	314	17	0	4.35	0.349	26	4.517	27	9.976	15	28	8.351					1	1	2	44.9
6060	5	Multiparous	3.25	56	4	67	Low	263	22	0	10.553	0.176	25	2.822	31	7.891	16	29	6.286					1	1	1	44.5
6077	4	Multiparous	2.75	95	4	39	Low	385			10.918	0.114	30	2.036	36	0.951	16		7.716					1	0	1	38.75
6091	4	Multiparous	2.75	118	6	43	Low	233	15	1	10.42	0.235	20	2.478	28	0.248	10	29	4.821	22	16	81	260	1	0	1	45.7
6091	4	Multiparous	2.5	141	16	81	High	260	18	1	6.89		27	1.585	30	0.572	15	12	4.803					1	0	2	44.25
7062	3	Multiparous	3.25	38	16	54	Low	421	16	0			25	0.342	22	9.325	13	22	2.59	29	12	83	606	0		0	48.2
7062	3	Multiparous	3.25	44	8	57	Low	645	21	0			21	3.048	22	0.291	14	15	9.562	23	12	83	606	0		0	48.3
7062	3	Multiparous	2.75	67	12	83	High	606	16	0	7.619	0.209		1.626	25	3.391	16	26	6.847	24	18	93	237	1	0	1
7062	3	Multiparous	3.25	91	18	93	High	237	18	0	8.748	0.327	24	1.992	30	5.34	20	26	4.215	25	18	92	401	1	0	2
7067	3	Multiparous	2.75	112	8	57	Low	355					27			0.505	19	24		22	4	43	248	0		0	50.1
7067	3	Multiparous	2.75	134	4	43	Low	248	13	0	2.163	0.838	26	7.294	35	12.269	13	28	11.177					1	0	1	47.2
7067	3	Multiparous	2.75	180	6	46	Low	103	15	0			18		17	0.626	10	17	0.596					0		0	31.5
7067	3	Multiparous	2.5	23				256						2.049		0.526			3.861					0		0
7067	3	Multiparous	2.5	197	6	51	Low	208	17	0			19		28		20	15						0		0	29.1
7107	3	Multiparous	2.75	101	20	100	High	340	16	0	8.269		29			1.551	20			22	14	80	342	1	0	3	49.5
7107	3	Multiparous	3	113	14	80	High	342	17	0	12.468	1.007	20	0.792	31	1.366	29		0.539					1	0	4	44.6
7107	3	Multiparous	2.75	168	2	43	Low	134	17	1		10.139	17	0.762		0.47	11	22	0.373	18	16	85	555	1	0	5	40.2
7107	3	Multiparous	2.75	186	16	85	High	555	14	0	0.222	0.29	32	4.562	32	0.281	15	23	8.684	19	12	82	487	1	0	6	36.9
7107	3	Multiparous	3	205	12	82	High	487	20	0	9.437	0.422	23		27	6.273	16	27	8.831					1	1	7	41.4
7112	3	Multiparous	3.5	136	18	100	High	547	16	0	10.2	0.178	26	2.897	23		17	33	6.618	21	18	86	312	1	0	3	44.8
7112	3	Multiparous	2.75	169	18	86	High	312	18	0	9.888	0.454	29	4.088	25	6.9	10	23	8.955	27	6	49	327	1	0	5	47.5
7112	3	Multiparous	2.75	195	6	49	Low	327	14	0	2.063	0.428	23	5.517	27	0.206	15	30	4.278	21	4	36	115	1	0	6	33.6
7112	3	Multiparous	3	204	4	36	Low	115	15	0		7.124	22	0.449		2.864			0.894	33	2	36	286	1	0	7	33.75
7112	3	Multiparous	3.25	228	2	37	Low	334	17	0	4.629	0.243	27	1.065	27		13	22		24	2	36	286	1	0	8	36.8
7112	3	Multiparous		157	2	36	Low	286	17	1			27	2.472	30	0.405	10	31	4.807					1	0	4	39.4
7118	3	Multiparous	2.5	47	10	53	Low	148	13	0			18	0.225	31	0.488	10	19	3.71	20	6	68		0		0	35.9
7118	3	Multiparous	2.5	67	6	68	Low		18	0		0.633	30	3.807	27	0.703	10		10.931	20	6	46	199	1	0	1	34.4
7118	3	Multiparous	2.75	133	6	46	Low	199	17	0	0.763	0.435	26	5.115	26	0.426	20	17	8.99	46	10	60	225	1	0	3
7118	3	Multiparous	2.75	87	10	60	Low	225	18	0	1.878	0.489	25	2.489	32	0.55	10	18	5.849	44	12	85	321	1	0	2	43.7
7125	3	Multiparous	3	65	16	87	High	232	22	0			27			5.184	10	27						1	1	1	43.1
7129	3	Multiparous	2.5	166	12	89	High	496	27	0	16.588	0.657	16		32	7.895			8.561	42	10	81	208	1	0	3	36.375
7129	3	Multiparous	2.5	188	10	81	High	208	19	0	6.093	0.359	28	2.622	28	0.584	21		7.086	22	14	79	324	1	0	4	40.7
7129	3	Multiparous	2.5	124	14	79	Low	324	27	0	4.847			1.509	31	0.543	12	24						1	0	2	40.5
7132	4	Multiparous	3.5	59	16	86	High	250	26	0	7.158	0.478	18	1.62	30	0.636	16	30	6.356	23	14	80	219	1	0	1	49.9
7134	3	Multiparous	3	79	16	73	Low	336	23	0	8.318	0.455	31	3.553	30	10.135	26		8.17	26	14	58	335	1	0	1	49.4
7134	3	Multiparous		105	14	58	Low	335	23	0	2.528	0.497	23	3.49	21	7.7	18	33	7.129					1	1	2	52.3
7136	3	Multiparous		94				219			6.059				23	0.379	12	28	4.727	18	8	52		1	0	1	51.2
7136	3	Multiparous	2.75	128	8	52	Low		18	0			27	5.729	23	0.859	15	22	0.285	26	10	73		1	0	2	52.2
7136	3	Multiparous	2.75	152	10	73	Low		18	0	1.297	0.163	20	2.103	23	0.239	10	24	6.959	24	6	52	327	1	0	3
8035	3	Multiparous		55	10	66	Low	141	29	0			36	0.386	34	9.068	10		1.47	28	14	47	456	1	0	1	51.5
8035	3	Multiparous	3	46	4	41	Low	202	21	0		0.455		2.418	24	0.321	19	23	7.503	19	14	47	456	0		0	48.5
8035	3	Multiparous	3	74	6	52	Low	154	17	0			25	0.584	28	5.887	21	28	1.872					1	1	2	51.5
8036	3	Multiparous	3	90	2	36	Low	176	12	0	4.67	0.229	37	1.793	30	0.351	17	29	4.067					1	1	2	43.4
8036	3	Multiparous	2.75	68	18	81	High	311	18	0	2.079	0.258	25	4.055	21		15	19						1	0	1	41
8039	3	Multiparous	2.5	65	6	39	Low	214	20	1			27	7.583	33	1.824	13	22	7.6					1	1	1	48.1
8047	3	Multiparous	3.25	22	20	89	High	440	16	0			24			7.168	13	27						0		0	28.7
8047	3	Multiparous	2.75	60	14	93	High	431	19	0			26	1.641	30	8.175	17	22						0		0	29.8
8059	3	Multiparous	3.25	37	4	57	Low	248	23	0			26	1.301	23	0.562			6.646	21	2	36	161	0		0	46.3
8059	3	Multiparous	3	80	2	36	Low	161	21	0	0.755	0.307		1.854	39	1.565	10	35	6.906	22	20	82	291	1	0	2
8059	3	Multiparous	3.25	60	20	82	High	291	20	0	7.257	0.38	28	2.539	30	11.947	21	20	8.932					1	0	1	35.5
8064	3	Multiparous	2.75	11	12	92	High	325	12	0			23	4.189		2.706	16	17						0		0	45.3
8064	3	Multiparous	2.75	86	16	100	High	872	27	0			22	4.058										0		0
8064	3	Multiparous	2.75	128	12	79	Low	504	24	0	7.418	0.346	19	0.445	15	0.359	22		0.921					1	0	2	36.9
8072	3	Multiparous	2.75	51	12	84	High	411	20	0	1.564	0.372	17	2.512	29	6.549	16	25	8.431	27	2	37	103	1	0	1	36.2
8072	3	Multiparous		78	2	37	Low	103	19	0	4.824	0.469	22	0.995	30	4.261	17	24	5.503					1	1	2	38.3
8084	3	Multiparous	2.5	40	8	60	Low		21	0			33	1.463	34	2.096	15	24	3.639	20	12	69	295	0		0	55.3
8084	3	Multiparous	2.75	118	12	69	Low	295	22	0			19	0.472		1.82								1	0	1	43
8084	3	Multiparous	3	174	16	85	High	220	21	0	13.121	0.494	33	4.391	10	0.328	20	16	8.054	22	20	84	283	1	0	2	29.5
8086	3	Multiparous	2.75	120	10	84	High	502	16	0	3.304	0.197	24	6.377	28	7.37	10	21	9.065					1	1	1	36.5
8096	3	Multiparous	2.5	100	10	74	Low	243	20	0	1.466	0.253		2.271	29	0.401	17		7.778					1	0	1	44.1
8116	2	Multiparous	2.75	74	16	89	High	464	20	0	9.944		24			8.672	13	25						1	1	1	54.7
9003	2	Multiparous	2.75	149	12	75	Low	483			7.73	0.24	25	1.295	32	0.457	17	21	4.091	21	12	92	365	1	0	2	30.6
9003	2	Multiparous	2.75	170	12	92	High	365			9.952	0.174	21		23	2.37	18	20	7.19	24	10	82		1	0	3	33.6
9003	2	Multiparous	2.75	194	10	82	High		16	0	3.537	0.177	28	1.863	35	0.454	19		7.869	22	16	89	413	1	0	4	32.4
9003	2	Multiparous		242	16	89	High	413	17	0				1.048		3.702			3.42					0		4	29.6
9009	2	Multiparous		136	8	55	Low	232	19	0			30	4.116		0.527			9.444	44	4	49	121	1	0	4	48
9009	2	Multiparous	2.5	180	4	49	Low	121	17	0			27	1.287	30	4.7	14	29	9.786					0		4	39.6
9014	2	Multiparous	2.75	91	6	45	Low	257	16	0	2.416		28			3.579	16	33						1	1	2	53.7
9022	2	Multiparous	2.5	92	8	71	Low	181	10	0	0.126	0.24	27	3.156	30	0.667	16	20	7.532	24	10	76	246	1	0	1	53.3
9022	2	Multiparous		116	10	76	Low	246	23	0	0.805	0.247	29		30	0.24	16	21	6.514	47	6	47	230	1	0	2	53.8
9022	2	Multiparous	2.5	163	6	47	Low	230	18	0	0.052	0.205	28	2.01	29	7.425	14	23	6.729	27	14	83	280	1	0	3	40.4
9022	2	Multiparous	2.5	190	14	83	High	280	21	0	0.953		25	4.438	28	7.519	17		3.942					1	1	4	48.3
9025	2	Multiparous	3	119	18	100	High	584	17	0	1.074	0.332	29	4.743	24	10.98	16	24	8.411					1	1	3	43.7
9026	2	Multiparous		82	18	83	High	287	21	0	6.112	0.575		2.786	30	6.085	11	29	6.357	40	8	80	296	1	0	2	44.7
9026	2	Multiparous	2.75	147	8	80	High	296	17	0			27	2.415		1.282	10	27	0.791	25	2	41	93	1	0	4	39.1
9026	2	Multiparous	2.75	159	2	41	Low	93	18	0	1.481	8.205	27	4.218	28	2.042	16	22	0.398	22	12	89	232	1	0	5	34.125
9026	2	Multiparous	3	182	12	89	High	232	15	0	0.678	0.504	23	1.937	25	0.303	17	13	6.907	23	16	63	257	1	0	6	37.7
9026	2	Multiparous	2.75	204	16	63	Low	257	17	0	1.594		30	3.654	21	0.366			3.478					1	1	7	33.5
9060	2	Multiparous	2.75	54	12	84	High	456	15	0	1.58	0.348	25	2.9	30	5.987	11	29	8.248					1	1	1	48.5
9065	2	Multiparous	2.5	74	4	60	Low	182	14	1	9.1	0.361	21	2.175	20	0.617	16	15	7.381	42	14	88	374	1	0	1	42.4
9065	2	Multiparous	3	116	22	100	High	498			0.857	0.217	27	1.908	31	1.427	11	25	5.879	44	10	55		1	0	3	42.2
9065	2	Multiparous	3	160	10	55	Low		25	0	6.202	0.355		0.19						28	18	84	290	1	0	4	38.2
9068	2	Multiparous	2.75	69	8	77	Low	320	19	0	0.33	0.157	17		26	10.733	15	27	7.334					1	1	1	36.6
9070	2	Multiparous	2.5	59	16	95	High	606	14	0			19	7.644						20	18	100	317	0		0	42.9
9074	2	Multiparous	2.75	62	12	84	High	353	19	0	1.102	0.17	24	7.257	28	11.542	16	24	9.542					1	1	1	48.9
9082	2	Multiparous	2.75	53	16	96	High	307	23	0	9.695	0.24	25	6.692	29	0.769	19		8.699	22	16	91	540	1	0	1	44.8
9095	2	Multiparous	3	16				240	30	0				0.203		0.927	12	27	0.79	23	12	85	340	0			38.4
9095	2	Multiparous	3	20				232	29	0				0.519		1.889	29	23	1.318	19	12	85	340	0			41.4
9095	2	Multiparous	3	29	12	85	High	340	34	0				0.828						39	16	90	262	0			41.1
9095	2	Multiparous	2.75	68	16	90	High	262	19	0	20.658	0.35		3.831						21	14	100	547	1	0	1	44.7
9095	2	Multiparous	2.75	89	14	100	High	547	17	0	1.521	0.373	30	2.429	24	7.515	15	23	4.134					1	1	2	41.4
9101	2	Multiparous	3	46	12	87	High	105	18	0			20	1.063	27	0.424	14	15	9.742	31	8	41	201	0		0	54.2
9101	2	Multiparous	3	137	18	83	High	561	18	0	13.925	0.474	26	4.193	20				2.629	19	22	100	641	1	0	4	44.2
9103	2	Multiparous	2.75	19	6	62	Low	391	14	0			15	0.245	18	3.814	16	23	0.486					0		0	43.6
9103	2	Multiparous	3	49	14	69	Low	559	18	0			22	0.475	26	4.812	10	20	0.691					0		0	47
9103	2	Multiparous	2.75	22	10	84	High	375	17	0			18	1.615	18	0.71	18	21	0.196					0		0	43.5
9110	2	Multiparous	2.75	59	18	95	High	321	21	0	4.516	0.304	26	3.834	27		17	23	6.225	24	14	97	428	1	0	1	35
